# Supplementary material for: Does prior vaccination affect the immune response to seasonal influenza vaccination among older adults? Findings from a prospective cohort study in a Northeastern Province of Thailand
Source: PLoS One. 2023 Feb 3;18(2):e0279962. doi: 10.1371/journal.pone.0279962 (PMC9897550; doi:10.1371/journal.pone.0279962)
Supplement: S1 File — (XLS) [file pone.0279962.s002.xls]

## Sheet: Dataset
qid	ari	month	gender	ageCal	age2gr	prior_vac2gr	AH1_Cal	AH3_Swit	B_Phu	AH3_Hon	B_Bri	AH1_Cal_seropro	AH3_Swit_seropro	B_Phu_seropro	AH3_Hon_seropro	B_Bri_seropro	AH1_serocon_mo1	AH3_serocon_mo1	B_serocon_mo1	AH1_serocon_mo13	AH3_serocon_mo13	B_serocon_mo13	logAH1_Cal	logAH3_Swit	logB_Phu	logAH3_Hon	logB_Bri
H10015		0	0	69.5	0	1	5	80	40			0	1	1			0	0	0				1.609437943	4.382026672	3.68887949	.	.
H10015		6	0	69.5	0	1	10	160	40			0	1	1			0	0	0				2.302585125	5.075173855	3.68887949	.	.
H10015		13	0	69.5	0	1	20	80	40	320	5	0	1	1	1	0	0	0	0	1	1	0	2.995732307	4.382026672	3.68887949	5.768321037	1.609437943
H10015		1	0	69.5	0	1	10	160	40			0	1	1			0	0	0				2.302585125	5.075173855	3.68887949	.	.
H10015		12	0	69.5	0	1	5	80	40			0	1	1			0	0	0				1.609437943	4.382026672	3.68887949	.	.
H10029		1	1	67.6	0	1	20	640	80			0	1	1			0	1	1				2.995732307	6.46146822	4.382026672	.	.
H10029		12	1	67.6	0	1	10	80	20			0	1	0			0	1	1				2.302585125	4.382026672	2.995732307	.	.
H10029		0	1	67.6	0	1	10	40	10			0	1	0			0	1	1				2.302585125	3.68887949	2.302585125	.	.
H10029		6	1	67.6	0	1	20	320	40			0	1	1			0	1	1				2.995732307	5.768321037	3.68887949	.	.
H10029		13	1	67.6	0	1	40	80	20	320	80	1	1	0	1	1	0	1	1	1	1	1	3.68887949	4.382026672	2.995732307	5.768321037	4.382026672
H10033		12	1	69.7	0	1	5	40	10			0	1	0			0	1	1				1.609437943	3.68887949	2.302585125	.	.
H10033		13	1	69.7	0	1	10	40	10	80	40	0	1	0	1	1	0	1	1	1	0	1	2.302585125	3.68887949	2.302585125	4.382026672	3.68887949
H10033		1	1	69.7	0	1	10	160	80			0	1	1			0	1	1				2.302585125	5.075173855	4.382026672	.	.
H10033		6	1	69.7	0	1	10	80	20			0	1	0			0	1	1				2.302585125	4.382026672	2.995732307	.	.
H10033		0	1	69.7	0	1	5	10	10			0	0	0			0	1	1				1.609437943	2.302585125	2.302585125	.	.
H10047		13	1	68.4	0	1	320	640	160	2560	160	1	1	1	1	1	1	1	0	1	1	1	5.768321037	6.46146822	5.075173855	7.847762585	5.075173855
H10047		1	1	68.4	0	1	80	640	80			1	1	1			1	1	0				4.382026672	6.46146822	4.382026672	.	.
H10047		6	1	68.4	0	1	20	640	80			0	1	1			1	1	0				2.995732307	6.46146822	4.382026672	.	.
H10047		12	1	68.4	0	1	20	640	40			0	1	1			1	1	0				2.995732307	6.46146822	3.68887949	.	.
H10047		0	1	68.4	0	1	10	160	40			0	1	1			1	1	0				2.302585125	5.075173855	3.68887949	.	.
H10051		1	0	79.4	1	0	20	640	40			0	1	1			0	1	0				2.995732307	6.46146822	3.68887949	.	.
H10051		0	0	79.4	1	0	10	80	40			0	1	1			0	1	0				2.302585125	4.382026672	3.68887949	.	.
H10051		13	0	79.4	1	0																	.	.	.	.	.
H10051		12	0	79.4	1	0																	.	.	.	.	.
H10051		6	0	79.4	1	0	20	1280	40			0	1	1			0	1	0				2.995732307	7.154615402	3.68887949	.	.
H10065		0	1	66.7	0	1	10	40	10			0	1	0			1	1	1				2.302585125	3.68887949	2.302585125	.	.
H10065		1	1	66.7	0	1	40	320	160			1	1	1			1	1	1				3.68887949	5.768321037	5.075173855	.	.
H10065		6	1	66.7	0	1	20	160	40			0	1	1			1	1	1				2.995732307	5.075173855	3.68887949	.	.
H10065		13	1	66.7	0	1	40	80	20	160	40	1	1	0	1	1	1	1	1	1	0	0	3.68887949	4.382026672	2.995732307	5.075173855	3.68887949
H10065		12	1	66.7	0	1	10	80	20			0	1	0			1	1	1				2.302585125	4.382026672	2.995732307	.	.
H10079		12	1	71.11	0	1	40	20	20			1	0	0			0	0	0				3.68887949	2.995732307	2.995732307	.	.
H10079		1	1	71.11	0	1	40	20	20			1	0	0			0	0	0				3.68887949	2.995732307	2.995732307	.	.
H10079		13	1	71.11	0	1	160	20	20	40	20	1	0	0	1	0	0	0	0	1	0	0	5.075173855	2.995732307	2.995732307	3.68887949	2.995732307
H10079		0	1	71.11	0	1	40	20	20			1	0	0			0	0	0				3.68887949	2.995732307	2.995732307	.	.
H10079		6	1	71.11	0	1	40	20	20			1	0	0			0	0	0				3.68887949	2.995732307	2.995732307	.	.
H10083		12	0	76.4	1	1	40	160	20			1	1	0			0	1	0				3.68887949	5.075173855	2.995732307	.	.
H10083		6	0	76.4	1	1	40	160	40			1	1	1			0	1	0				3.68887949	5.075173855	3.68887949	.	.
H10083		1	0	76.4	1	1	40	640	40			1	1	1			0	1	0				3.68887949	6.46146822	3.68887949	.	.
H10083		0	0	76.4	1	1	20	40	20			0	1	0			0	1	0				2.995732307	3.68887949	2.995732307	.	.
H10083		13	0	76.4	1	1	80	160	40	160	320	1	1	1	1	1	0	1	0	0	0	1	4.382026672	5.075173855	3.68887949	5.075173855	5.768321037
H10097		6	0	70.3	0	1	80	160	80			1	1	1			0	1	0				4.382026672	5.075173855	4.382026672	.	.
H10097		0	0	70.3	0	1	80	40	80			1	1	1			0	1	0				4.382026672	3.68887949	4.382026672	.	.
H10097		13	0	70.3	0	1	160	80	80	160	160	1	1	1	1	1	0	1	0	0	0	0	5.075173855	4.382026672	4.382026672	5.075173855	5.075173855
H10097		12	0	70.3	0	1	80	80	80			1	1	1			0	1	0				4.382026672	4.382026672	4.382026672	.	.
H10097		1	0	70.3	0	1	80	320	160			1	1	1			0	1	0				4.382026672	5.768321037	5.075173855	.	.
H10104		13	0	69.11	0	1	320	320	320	1280	2560	1	1	1	1	1	0	0	0	1	1	1	5.768321037	5.768321037	5.768321037	7.154615402	7.847762585
H10104		0	0	69.11	0	1	80	80	160			1	1	1			0	0	0				4.382026672	4.382026672	5.075173855	.	.
H10104		12	0	69.11	0	1	80	80	160			1	1	1			0	0	0				4.382026672	4.382026672	5.075173855	.	.
H10104		6	0	69.11	0	1	80	80	160			1	1	1			0	0	0				4.382026672	4.382026672	5.075173855	.	.
H10104		1	0	69.11	0	1	80	160	160			1	1	1			0	0	0				4.382026672	5.075173855	5.075173855	.	.
H10118		6	0	66.1	0	1	20	160	160			0	1	1			0	1	1				2.995732307	5.075173855	5.075173855	.	.
H10118		0	0	66.1	0	1	5	10	5			0	0	0			0	1	1				1.609437943	2.302585125	1.609437943	.	.
H10118		1	0	66.1	0	1	20	160	320			0	1	1			0	1	1				2.995732307	5.075173855	5.768321037	.	.
H10118		12	0	66.1	0	1	10	160	80			0	1	1			0	1	1				2.302585125	5.075173855	4.382026672	.	.
H10118		13	0	66.1	0	1	20	160	80	320	40	0	1	1	1	1	0	1	1	0	0	0	2.995732307	5.075173855	4.382026672	5.768321037	3.68887949
H10122		1	0	66.9	0	1	10	40	40			0	1	1			0	1	1				2.302585125	3.68887949	3.68887949	.	.
H10122		0	0	66.9	0	1	5	10	5			0	0	0			0	1	1				1.609437943	2.302585125	1.609437943	.	.
H10122		12	0	66.9	0	1	10	10	10			0	0	0			0	1	1				2.302585125	2.302585125	2.302585125	.	.
H10122		13	0	66.9	0	1	20	20	10	80	40	0	0	0	1	1	0	1	1	0	1	1	2.995732307	2.995732307	2.302585125	4.382026672	3.68887949
H10122		6	0	66.9	0	1	10	10	10			0	0	0			0	1	1				2.302585125	2.302585125	2.302585125	.	.
H10136		1	0	69.7	0	1	40	640	80			1	1	1			1	1	1				3.68887949	6.46146822	4.382026672	.	.
H10136		13	0	69.7	0	1	40	80	80	160	160	1	1	1	1	1	1	1	1	0	0	1	3.68887949	4.382026672	4.382026672	5.075173855	5.075173855
H10136		6	0	69.7	0	1	40	80	40			1	1	1			1	1	1				3.68887949	4.382026672	3.68887949	.	.
H10136		12	0	69.7	0	1	20	80	20			0	1	0			1	1	1				2.995732307	4.382026672	2.995732307	.	.
H10136		0	0	69.7	0	1	5	20	20			0	0	0			1	1	1				1.609437943	2.995732307	2.995732307	.	.
H10140		13	0	83	1	1	160	160	40	640	160	1	1	1	1	1	1	0	1	1	1	1	5.075173855	5.075173855	3.68887949	6.46146822	5.075173855
H10140		12	0	83	1	1	10	80	40			0	1	1			1	0	1				2.302585125	4.382026672	3.68887949	.	.
H10140		6	0	83	1	1	40	80	80			1	1	1			1	0	1				3.68887949	4.382026672	4.382026672	.	.
H10140		1	0	83	1	1	320	160	160			1	1	1			1	0	1				5.768321037	5.075173855	5.075173855	.	.
H10140		0	0	83	1	1	5	160	40			0	1	1			1	0	1				1.609437943	5.075173855	3.68887949	.	.
H10154		1	0	65.9	0	0	80	160	320			1	1	1			1	1	1				4.382026672	5.075173855	5.768321037	.	.
H10154		13	0	65.9	0	0	80	40	80	80	160	1	1	1	1	1	1	1	1	1	0	1	4.382026672	3.68887949	4.382026672	4.382026672	5.075173855
H10154		6	0	65.9	0	0	10	40	80			0	1	1			1	1	1				2.302585125	3.68887949	4.382026672	.	.
H10154		12	0	65.9	0	0	10	40	40			0	1	1			1	1	1				2.302585125	3.68887949	3.68887949	.	.
H10154		0	0	65.9	0	0	5	5	5			0	0	0			1	1	1				1.609437943	1.609437943	1.609437943	.	.
H10168		12	0	79	1	1	5	80	20			0	1	0			1	1	1				1.609437943	4.382026672	2.995732307	.	.
H10168		1	0	79	1	1	160	160	40			1	1	1			1	1	1				5.075173855	5.075173855	3.68887949	.	.
H10168		13	0	79	1	1	80	80	20	80	40	1	1	0	1	1	1	1	1	1	0	0	4.382026672	4.382026672	2.995732307	4.382026672	3.68887949
H10168		6	0	79	1	1	5	80	20			0	1	0			1	1	1				1.609437943	4.382026672	2.995732307	.	.
H10168		0	0	79	1	1	5	10	10			0	0	0			1	1	1				1.609437943	2.302585125	2.302585125	.	.
H10172		12	0	75	1	1	20	20	80			0	0	1			1	1	0				2.995732307	2.995732307	4.382026672	.	.
H10172		0	0	75	1	1	20	20	80			0	0	1			1	1	0				2.995732307	2.995732307	4.382026672	.	.
H10172		1	0	75	1	1	80	80	160			1	1	1			1	1	0				4.382026672	4.382026672	5.075173855	.	.
H10172		13	0	75	1	1	40	20	80	20	20	1	0	1	0	0	1	1	0	0	0	0	3.68887949	2.995732307	4.382026672	2.995732307	2.995732307
H10172		6	0	75	1	1	40	20	160			1	0	1			1	1	0				3.68887949	2.995732307	5.075173855	.	.
H10186		1	1	66	0	1	40	320	160			1	1	1			1	1	0				3.68887949	5.768321037	5.075173855	.	.
H10186		0	1	66	0	1	10	40	80			0	1	1			1	1	0				2.302585125	3.68887949	4.382026672	.	.
H10186		13	1	66	0	1	40	80	160	160	160	1	1	1	1	1	1	1	0	1	0	0	3.68887949	4.382026672	5.075173855	5.075173855	5.075173855
H10186		12	1	66	0	1	10	80	80			0	1	1			1	1	0				2.302585125	4.382026672	4.382026672	.	.
H10186		6	1	66	0	1	10	80	80			0	1	1			1	1	0				2.302585125	4.382026672	4.382026672	.	.
H10190		13	1	71	0	0	640	640	40	2560	40	1	1	1	1	1	1	1	1	1	1	0	6.46146822	6.46146822	3.68887949	7.847762585	3.68887949
H10190		0	1	71	0	0	5	5	5			0	0	0			1	1	1				1.609437943	1.609437943	1.609437943	.	.
H10190		12	1	71	0	0	40	40	40			1	1	1			1	1	1				3.68887949	3.68887949	3.68887949	.	.
H10190		1	1	71	0	0	160	160	160			1	1	1			1	1	1				5.075173855	5.075173855	5.075173855	.	.
H10190		6	1	71	0	0	40	40	40			1	1	1			1	1	1				3.68887949	3.68887949	3.68887949	.	.
H10207		6	1	69	0	0	40	80	40			1	1	1			1	1	1				3.68887949	4.382026672	3.68887949	.	.
H10207		13	1	69	0	0	320	320	160	1280	320	1	1	1	1	1	1	1	1	1	1	1	5.768321037	5.768321037	5.075173855	7.154615402	5.768321037
H10207		0	1	69	0	0	5	20	10			0	0	0			1	1	1				1.609437943	2.995732307	2.302585125	.	.
H10207		1	1	69	0	0	80	320	160			1	1	1			1	1	1				4.382026672	5.768321037	5.075173855	.	.
H10207		12	1	69	0	0	20	80	20			0	1	0			1	1	1				2.995732307	4.382026672	2.995732307	.	.
H10211	1	13	1	70.6	0		40	20	80	40	40	1	0	1	1	1	0	1	1	1	0	0	3.68887949	2.995732307	4.382026672	3.68887949	3.68887949
H10211	1	0	1	70.6	0		5	20	20			0	0	0			0	1	1				1.609437943	2.995732307	2.995732307	.	.
H10211	1	1	1	70.6	0		20	80	160			0	1	1			0	1	1				2.995732307	4.382026672	5.075173855	.	.
H10211	1	6	1	70.6	0		20	20	160			0	0	1			0	1	1				2.995732307	2.995732307	5.075173855	.	.
H10211	1	12	1	70.6	0		10	20	80			0	0	1			0	1	1				2.302585125	2.995732307	4.382026672	.	.
H10225		13	0	71.11	0	1	80	160	80	320	160	1	1	1	1	1	0	1	1	0	0	0	4.382026672	5.075173855	4.382026672	5.768321037	5.075173855
H10225		1	0	71.11	0	1	80	5120	320			1	1	1			0	1	1				4.382026672	8.540909767	5.768321037	.	.
H10225		6	0	71.11	0	1	80	320	160			1	1	1			0	1	1				4.382026672	5.768321037	5.075173855	.	.
H10225		0	0	71.11	0	1	40	320	80			1	1	1			0	1	1				3.68887949	5.768321037	4.382026672	.	.
H10225		12	0	71.11	0	1	80	160	80			1	1	1			0	1	1				4.382026672	5.075173855	4.382026672	.	.
H10239		6	0	70.7	0		80	160	40			1	1	1			0	1	1				4.382026672	5.075173855	3.68887949	.	.
H10239		0	0	70.7	0		40	160	10			1	1	0			0	1	1				3.68887949	5.075173855	2.302585125	.	.
H10239		13	0	70.7	0		320	80	20	160	160	1	1	0	1	1	0	1	1	1	0	1	5.768321037	4.382026672	2.995732307	5.075173855	5.075173855
H10239		12	0	70.7	0		40	80	20			1	1	0			0	1	1				3.68887949	4.382026672	2.995732307	.	.
H10239		1	0	70.7	0		80	640	40			1	1	1			0	1	1				4.382026672	6.46146822	3.68887949	.	.
H10243		13	1	76	1	1	80	40	20	80	160	1	1	0	1	1	0	1	1	0	0	1	4.382026672	3.68887949	2.995732307	4.382026672	5.075173855
H10243		1	1	76	1	1	80	160	160			1	1	1			0	1	1				4.382026672	5.075173855	5.075173855	.	.
H10243		0	1	76	1	1	40	40	20			1	1	0			0	1	1				3.68887949	3.68887949	2.995732307	.	.
H10243		12	1	76	1	1	80	40	20			1	1	0			0	1	1				4.382026672	3.68887949	2.995732307	.	.
H10243		6	1	76	1	1	80	40	20			1	1	0			0	1	1				4.382026672	3.68887949	2.995732307	.	.
H10257		0	1	75.4	1	1	10	80	20			0	1	0			0	0	0				2.302585125	4.382026672	2.995732307	.	.
H10257		6	1	75.4	1	1	10	80	20			0	1	0			0	0	0				2.302585125	4.382026672	2.995732307	.	.
H10257		12	1	75.4	1	1	10	80	20			0	1	0			0	0	0				2.302585125	4.382026672	2.995732307	.	.
H10257		13	1	75.4	1	1	80	80	40	320	320	1	1	1	1	1	0	0	0	1	1	1	4.382026672	4.382026672	3.68887949	5.768321037	5.768321037
H10257		1	1	75.4	1	1	10	160	20			0	1	0			0	0	0				2.302585125	5.075173855	2.995732307	.	.
H10261		1	1	80	1	0	5	40	20			0	1	0			0	0	0				1.609437943	3.68887949	2.995732307	.	.
H10261		13	1	80	1	0																	.	.	.	.	.
H10261		0	1	80	1	0	5	20	20			0	0	0			0	0	0				1.609437943	2.995732307	2.995732307	.	.
H10261		12	1	80	1	0																	.	.	.	.	.
H10261		6	1	80	1	0																	.	.	.	.	.
H10275		0	1	67	0	0	5	5	5			0	0	0			0	1	0				1.609437943	1.609437943	1.609437943	.	.
H10275		12	1	67	0	0	5	40	10			0	1	0			0	1	0				1.609437943	3.68887949	2.302585125	.	.
H10275		13	1	67	0	0	40	80	10	320	5	1	1	0	1	0	0	1	0	1	1	0	3.68887949	4.382026672	2.302585125	5.768321037	1.609437943
H10275		1	1	67	0	0	5	160	20			0	1	0			0	1	0				1.609437943	5.075173855	2.995732307	.	.
H10275		6	1	67	0	0	5	40	20			0	1	0			0	1	0				1.609437943	3.68887949	2.995732307	.	.
H10289		6	0	69.7	0	1	20	80	40			0	1	1			0	1	0				2.995732307	4.382026672	3.68887949	.	.
H10289		0	0	69.7	0	1	20	80	20			0	1	0			0	1	0				2.995732307	4.382026672	2.995732307	.	.
H10289		13	0	69.7	0	1	80	160	80	640	160	1	1	1	1	1	0	1	0	1	1	1	4.382026672	5.075173855	4.382026672	6.46146822	5.075173855
H10289		12	0	69.7	0	1	20	80	20			0	1	0			0	1	0				2.995732307	4.382026672	2.995732307	.	.
H10289		1	0	69.7	0	1	20	320	40			0	1	1			0	1	0				2.995732307	5.768321037	3.68887949	.	.
H10293		0	0	69.3	0	1	160	10	5			1	0	0			0	1	1				5.075173855	2.302585125	1.609437943	.	.
H10293		6	0	69.3	0	1	80	320	40			1	1	1			0	1	1				4.382026672	5.768321037	3.68887949	.	.
H10293		12	0	69.3	0	1	80	320	40			1	1	1			0	1	1				4.382026672	5.768321037	3.68887949	.	.
H10293		1	0	69.3	0	1	160	1280	160			1	1	1			0	1	1				5.075173855	7.154615402	5.075173855	.	.
H10293		13	0	69.3	0	1	320	320	40	320	20	1	1	1	1	0	0	1	1	1	0	0	5.768321037	5.768321037	3.68887949	5.768321037	2.995732307
H10300		6	0	68.2	0	0	80	40	640			1	1	1			1	0	0				4.382026672	3.68887949	6.46146822	.	.
H10300		0	0	68.2	0	0	40	40	640			1	1	1			1	0	0				3.68887949	3.68887949	6.46146822	.	.
H10300		13	0	68.2	0	0	160	40	640	80	320	1	1	1	1	1	1	0	0	0	0	0	5.075173855	3.68887949	6.46146822	4.382026672	5.768321037
H10300		12	0	68.2	0	0	80	40	640			1	1	1			1	0	0				4.382026672	3.68887949	6.46146822	.	.
H10300		1	0	68.2	0	0	160	80	640			1	1	1			1	0	0				5.075173855	4.382026672	6.46146822	.	.
H10314		13	0	73	0	1	80	160	80	640	160	1	1	1	1	1	1	1	1	1	1	1	4.382026672	5.075173855	4.382026672	6.46146822	5.075173855
H10314		0	0	73	0	1	10	20	5			0	0	0			1	1	1				2.302585125	2.995732307	1.609437943	.	.
H10314		6	0	73	0	1	40	160	40			1	1	1			1	1	1				3.68887949	5.075173855	3.68887949	.	.
H10314		1	0	73	0	1	320	1280	80			1	1	1			1	1	1				5.768321037	7.154615402	4.382026672	.	.
H10314		12	0	73	0	1	20	160	20			0	1	0			1	1	1				2.995732307	5.075173855	2.995732307	.	.
H10328		6	1	68.11	0	1	40	20	40			1	0	1			1	1	1				3.68887949	2.995732307	3.68887949	.	.
H10328		1	1	68.11	0	1	80	40	80			1	1	1			1	1	1				4.382026672	3.68887949	4.382026672	.	.
H10328		13	1	68.11	0	1	80	20	40	40	80	1	0	1	1	1	1	1	1	0	0	0	4.382026672	2.995732307	3.68887949	3.68887949	4.382026672
H10328		12	1	68.11	0	1	40	20	40			1	0	1			1	1	1				3.68887949	2.995732307	3.68887949	.	.
H10328		0	1	68.11	0	1	20	10	20			0	0	0			1	1	1				2.995732307	2.302585125	2.995732307	.	.
H10332		13	1	69.1	0	1	10	160	40	160	160	0	1	1	1	1	0	1	0	0	0	1	2.302585125	5.075173855	3.68887949	5.075173855	5.075173855
H10332		12	1	69.1	0	1	10	160	40			0	1	1			0	1	0				2.302585125	5.075173855	3.68887949	.	.
H10332		0	1	69.1	0	1	10	20	20			0	0	0			0	1	0				2.302585125	2.995732307	2.995732307	.	.
H10332		6	1	69.1	0	1	10	160	40			0	1	1			0	1	0				2.302585125	5.075173855	3.68887949	.	.
H10332		1	1	69.1	0	1	10	320	40			0	1	1			0	1	0				2.302585125	5.768321037	3.68887949	.	.
H10346		13	1	80.11	1	1	320	640	20	1280	320	1	1	0	1	1	1	1	1	1	1	1	5.768321037	6.46146822	2.995732307	7.154615402	5.768321037
H10346		1	1	80.11	1	1	160	1280	160			1	1	1			1	1	1				5.075173855	7.154615402	5.075173855	.	.
H10346		12	1	80.11	1	1	20	160	20			0	1	0			1	1	1				2.995732307	5.075173855	2.995732307	.	.
H10346		0	1	80.11	1	1	10	320	20			0	1	0			1	1	1				2.302585125	5.768321037	2.995732307	.	.
H10346		6	1	80.11	1	1	40	320	20			1	1	0			1	1	1				3.68887949	5.768321037	2.995732307	.	.
H10350		13	1	73.4	0	1																	.	.	.	.	.
H10350		0	1	73.4	0	1	5	10	10			0	0	0									1.609437943	2.302585125	2.302585125	.	.
H10350		12	1	73.4	0	1																	.	.	.	.	.
H10350		6	1	73.4	0	1																	.	.	.	.	.
H10350		1	1	73.4	0	1																	.	.	.	.	.
H10364		1	1	70.4	0	0																	.	.	.	.	.
H10364		12	1	70.4	0	0																	.	.	.	.	.
H10364		0	1	70.4	0	0	5	5	5			0	0	0									1.609437943	1.609437943	1.609437943	.	.
H10364		13	1	70.4	0	0																	.	.	.	.	.
H10364		6	1	70.4	0	0																	.	.	.	.	.
H10378		13	0	81.6	1	1	320	320	80	640	320	1	1	1	1	1	1	0	0	1	0	1	5.768321037	5.768321037	4.382026672	6.46146822	5.768321037
H10378		12	0	81.6	1	1	80	320	80			1	1	1			1	0	0				4.382026672	5.768321037	4.382026672	.	.
H10378		0	0	81.6	1	1	40	320	80			1	1	1			1	0	0				3.68887949	5.768321037	4.382026672	.	.
H10378		1	0	81.6	1	1	160	320	160			1	1	1			1	0	0				5.075173855	5.768321037	5.075173855	.	.
H10378		6	0	81.6	1	1	80	320	160			1	1	1			1	0	0				4.382026672	5.768321037	5.075173855	.	.
H10382		1	0	66.3	0	0	160	320	80			1	1	1			1	1	1				5.075173855	5.768321037	4.382026672	.	.
H10382		6	0	66.3	0	0	80	160	80			1	1	1			1	1	1				4.382026672	5.075173855	4.382026672	.	.
H10382		12	0	66.3	0	0	80	80	40			1	1	1			1	1	1				4.382026672	4.382026672	3.68887949	.	.
H10382		13	0	66.3	0	0	320	80	40	160	20	1	1	1	1	0	1	1	1	1	0	0	5.768321037	4.382026672	3.68887949	5.075173855	2.995732307
H10382		0	0	66.3	0	0	20	5	20			0	0	0			1	1	1				2.995732307	1.609437943	2.995732307	.	.
H10396		12	0	67.4	0	1	10	40	10			0	1	0			1	1	1				2.302585125	3.68887949	2.302585125	.	.
H10396		1	0	67.4	0	1	20	80	40			0	1	1			1	1	1				2.995732307	4.382026672	3.68887949	.	.
H10396		0	0	67.4	0	1	10	10	10			0	0	0			0	1	1				2.302585125	2.302585125	2.302585125	.	.
H10396		6	0	67.4	0	1	20	80	20			0	1	0			1	1	1				2.995732307	4.382026672	2.995732307	.	.
H10396		13	0	67.4	0	1	20	40	10	40	20	0	1	0	1	0	1	1	1	0	0	0	2.995732307	3.68887949	2.302585125	3.68887949	2.995732307
H10403		1	0	73.11	0	0	160	640	160			1	1	1			1	1	1				5.075173855	6.46146822	5.075173855	.	.
H10403		6	0	73.11	0	0	20	80	20			0	1	0			1	1	1				2.995732307	4.382026672	2.995732307	.	.
H10403		12	0	73.11	0	0	20	40	10			0	1	0			1	1	1				2.995732307	3.68887949	2.302585125	.	.
H10403		0	0	73.11	0	0	5	10	5			0	0	0			1	1	1				1.609437943	2.302585125	1.609437943	.	.
H10403		13	0	73.11	0	0	40	40	40	160	320	1	1	1	1	1	1	1	1	0	1	1	3.68887949	3.68887949	3.68887949	5.075173855	5.768321037
H10417		1	1	72.3	0		160	320	640			1	1	1			1	1	1				5.075173855	5.768321037	6.46146822	.	.
H10417		13	1	72.3	0		320	320	320	640	80	1	1	1	1	1	1	1	1	0	0	0	5.768321037	5.768321037	5.768321037	6.46146822	4.382026672
H10417		0	1	72.3	0		10	80	10			0	1	0			1	1	1				2.302585125	4.382026672	2.302585125	.	.
H10417		6	1	72.3	0		160	320	320			1	1	1			1	1	1				5.075173855	5.768321037	5.768321037	.	.
H10417		12	1	72.3	0		160	320	160			1	1	1			1	1	1				5.075173855	5.768321037	5.075173855	.	.
H10421		13	1	68.11	0	1	40	20	20	40	20	1	0	0	1	0	0	0	0	0	0	0	3.68887949	2.995732307	2.995732307	3.68887949	2.995732307
H10421		1	1	68.11	0	1	40	20	40			1	0	1			0	0	0				3.68887949	2.995732307	3.68887949	.	.
H10421		0	1	68.11	0	1	20	20	20			0	0	0			0	0	0				2.995732307	2.995732307	2.995732307	.	.
H10421		12	1	68.11	0	1	20	20	20			0	0	0			0	0	0				2.995732307	2.995732307	2.995732307	.	.
H10421		6	1	68.11	0	1	40	20	40			1	0	1			0	0	0				3.68887949	2.995732307	3.68887949	.	.
H10435		1	1	70.2	0	1	80	1280	80			1	1	1			0	1	0				4.382026672	7.154615402	4.382026672	.	.
H10435		13	1	70.2	0	1	80	320	40	1280	80	1	1	1	1	1	0	1	0	0	1	0	4.382026672	5.768321037	3.68887949	7.154615402	4.382026672
H10435		0	1	70.2	0	1	80	80	40			1	1	1			0	1	0				4.382026672	4.382026672	3.68887949	.	.
H10435		12	1	70.2	0	1	80	320	40			1	1	1			0	1	0				4.382026672	5.768321037	3.68887949	.	.
H10435		6	1	70.2	0	1	160	320	80			1	1	1			0	1	0				5.075173855	5.768321037	4.382026672	.	.
H10449		6	1	69	0	1	80	80	20			1	1	0			0	0	1				4.382026672	4.382026672	2.995732307	.	.
H10449		13	1	69	0	1	160	80	20	160	160	1	1	0	1	1	0	0	1	0	0	1	5.075173855	4.382026672	2.995732307	5.075173855	5.075173855
H10449		1	1	69	0	1	80	160	80			1	1	1			0	0	1				4.382026672	5.075173855	4.382026672	.	.
H10449		12	1	69	0	1	80	80	20			1	1	0			0	0	1				4.382026672	4.382026672	2.995732307	.	.
H10449		0	1	69	0	1	80	80	20			1	1	0			0	0	1				4.382026672	4.382026672	2.995732307	.	.
H10453		6	1	70	0	0	80	20	5			1	0	0			1	0	0				4.382026672	2.995732307	1.609437943	.	.
H10453		12	1	70	0	0	40	5	5			1	0	0			1	0	0				3.68887949	1.609437943	1.609437943	.	.
H10453		1	1	70	0	0	20	20	5			0	0	0			0	0	0				2.995732307	2.995732307	1.609437943	.	.
H10453		0	1	70	0	0	20	5	5			0	0	0			0	0	0				2.995732307	1.609437943	1.609437943	.	.
H10453		13	1	70	0	0	80	5	5	40	40	1	0	0	1	1	1	0	0	0	1	1	4.382026672	1.609437943	1.609437943	3.68887949	3.68887949
H10467		6	1	69	0	1	40	20	20			1	0	0			0	1	0				3.68887949	2.995732307	2.995732307	.	.
H10467		13	1	69	0	1	80	40	20	80	80	1	1	0	1	1	0	1	0	0	1	1	4.382026672	3.68887949	2.995732307	4.382026672	4.382026672
H10467		12	1	69	0	1	40	20	20			1	0	0			0	1	0				3.68887949	2.995732307	2.995732307	.	.
H10467		1	1	69	0	1	20	80	20			0	1	0			0	1	0				2.995732307	4.382026672	2.995732307	.	.
H10467		0	1	69	0	1	20	5	5			0	0	0			0	1	0				2.995732307	1.609437943	1.609437943	.	.
H10471		1	0	67.1	0	0	160	320	10			1	1	0			1	1	0				5.075173855	5.768321037	2.302585125	.	.
H10471		12	0	67.1	0	0	80	80	10			1	1	0			1	1	0				4.382026672	4.382026672	2.302585125	.	.
H10471		0	0	67.1	0	0	10	20	5			0	0	0			1	1	0				2.302585125	2.995732307	1.609437943	.	.
H10471		6	0	67.1	0	0	80	80	10			1	1	0			1	1	0				4.382026672	4.382026672	2.302585125	.	.
H10471		13	0	67.1	0	0	320	80	20	160	160	1	1	0	1	1	1	1	0	1	0	1	5.768321037	4.382026672	2.995732307	5.075173855	5.075173855
H10485		0	0	69.8	0	1	20	20	10			0	0	0			0	1	1				2.995732307	2.995732307	2.302585125	.	.
H10485		12	0	69.8	0	1	20	20	20			0	0	0			0	1	1				2.995732307	2.995732307	2.995732307	.	.
H10485		6	0	69.8	0	1	20	20	40			0	0	1			0	1	1				2.995732307	2.995732307	3.68887949	.	.
H10485		1	0	69.8	0	1	20	160	80			0	1	1			0	1	1				2.995732307	5.075173855	4.382026672	.	.
H10485		13	0	69.8	0	1	20	20	20	40	640	0	0	0	1	1	0	1	1	0	0	1	2.995732307	2.995732307	2.995732307	3.68887949	6.46146822
H10499		0	1	72.1	0	1	5	20	10			0	0	0			0	1	1				1.609437943	2.995732307	2.302585125	.	.
H10499		1	1	72.1	0	1	10	80	40			0	1	1			0	1	1				2.302585125	4.382026672	3.68887949	.	.
H10499		12	1	72.1	0	1	5	640	10			0	1	0			0	1	1				1.609437943	6.46146822	2.302585125	.	.
H10499		13	1	72.1	0	1	10	640	10	640	40	0	1	0	1	1	0	1	1	1	0	1	2.302585125	6.46146822	2.302585125	6.46146822	3.68887949
H10499		6	1	72.1	0	1	5	640	10			0	1	0			0	1	1				1.609437943	6.46146822	2.302585125	.	.
H10506		12	0	72.1	0	1	80	80	80			1	1	1			0	0	1				4.382026672	4.382026672	4.382026672	.	.
H10506		6	0	72.1	0	1	80	80	80			1	1	1			0	0	1				4.382026672	4.382026672	4.382026672	.	.
H10506		13	0	72.1	0	1	160	320	320	1280	640	1	1	1	1	1	0	0	1	0	1	1	5.075173855	5.768321037	5.768321037	7.154615402	6.46146822
H10506		1	0	72.1	0	1	80	160	80			1	1	1			0	0	1				4.382026672	5.075173855	4.382026672	.	.
H10506		0	0	72.1	0	1	40	80	20			1	1	0			0	0	1				3.68887949	4.382026672	2.995732307	.	.
H10510		0	1	70.5	0	1	10	20	20			0	0	0			1	1	1				2.302585125	2.995732307	2.995732307	.	.
H10510		6	1	70.5	0	1	20	160	80			0	1	1			1	1	1				2.995732307	5.075173855	4.382026672	.	.
H10510		12	1	70.5	0	1	20	160	40			0	1	1			1	1	1				2.995732307	5.075173855	3.68887949	.	.
H10510		1	1	70.5	0	1	40	320	80			1	1	1			1	1	1				3.68887949	5.768321037	4.382026672	.	.
H10510		13	1	70.5	0	1	80	160	80	160	40	1	1	1	1	1	1	1	1	1	0	0	4.382026672	5.075173855	4.382026672	5.075173855	3.68887949
H10524		12	1	77	1	0	20	320	40			0	1	1			1	1	1				2.995732307	5.768321037	3.68887949	.	.
H10524		13	1	77	1	0	40	320	40	640	20	1	1	1	1	0	1	1	1	0	0	0	3.68887949	5.768321037	3.68887949	6.46146822	2.995732307
H10524		1	1	77	1	0	80	1280	160			1	1	1			1	1	1				4.382026672	7.154615402	5.075173855	.	.
H10524		6	1	77	1	0	20	320	40			0	1	1			1	1	1				2.995732307	5.768321037	3.68887949	.	.
H10524		0	1	77	1	0	5	20	10			0	0	0			1	1	1				1.609437943	2.995732307	2.302585125	.	.
H10538		12	1	81	1	1	20	640	160			0	1	1			1	1	0				2.995732307	6.46146822	5.075173855	.	.
H10538		0	1	81	1	1	10	160	160			0	1	1			1	1	0				2.302585125	5.075173855	5.075173855	.	.
H10538		1	1	81	1	1	80	2560	320			1	1	1			1	1	0				4.382026672	7.847762585	5.768321037	.	.
H10538		6	1	81	1	1	40	1280	160			1	1	1			1	1	0				3.68887949	7.154615402	5.075173855	.	.
H10538		13	1	81	1	1	160	640	160	1280	320	1	1	1	1	1	1	1	0	1	0	0	5.075173855	6.46146822	5.075173855	7.154615402	5.768321037
H10542		0	1	72.2	0	1	40	80	80			1	1	1			0	0	0				3.68887949	4.382026672	4.382026672	.	.
H10542		6	1	72.2	0	1	40	160	80			1	1	1			0	0	0				3.68887949	5.075173855	4.382026672	.	.
H10542		13	1	72.2	0	1	160	160	160	160	320	1	1	1	1	1	0	0	0	1	0	1	5.075173855	5.075173855	5.075173855	5.075173855	5.768321037
H10542		12	1	72.2	0	1	40	160	80			1	1	1			0	0	0				3.68887949	5.075173855	4.382026672	.	.
H10542		1	1	72.2	0	1	40	160	80			1	1	1			0	0	0				3.68887949	5.075173855	4.382026672	.	.
H10556		13	0	77	1	1	320	160	20	160	160	1	1	0	1	1	0	1	0	1	0	1	5.768321037	5.075173855	2.995732307	5.075173855	5.075173855
H10556		12	0	77	1	1	20	160	5			0	1	0			0	1	0				2.995732307	5.075173855	1.609437943	.	.
H10556		0	0	77	1	1	20	80	5			0	1	0			0	1	0				2.995732307	4.382026672	1.609437943	.	.
H10556		6	0	77	1	1	20	160	20			0	1	0			0	1	0				2.995732307	5.075173855	2.995732307	.	.
H10556		1	0	77	1	1	40	320	20			1	1	0			0	1	0				3.68887949	5.768321037	2.995732307	.	.
H10560		12	0	69.5	0	0	40	80	40			1	1	1			1	1	1				3.68887949	4.382026672	3.68887949	.	.
H10560		13	0	69.5	0	0	160	160	40	320	40	1	1	1	1	1	1	1	1	1	1	0	5.075173855	5.075173855	3.68887949	5.768321037	3.68887949
H10560		0	0	69.5	0	0	5	10	5			0	0	0			1	1	1				1.609437943	2.302585125	1.609437943	.	.
H10560		1	0	69.5	0	0	160	160	80			1	1	1			1	1	1				5.075173855	5.075173855	4.382026672	.	.
H10560		6	0	69.5	0	0	40	80	40			1	1	1			1	1	1				3.68887949	4.382026672	3.68887949	.	.
H10574		1	1	74.5	0	0	5	160	40			0	1	1			0	1	1				1.609437943	5.075173855	3.68887949	.	.
H10574		12	1	74.5	0	0	5	80	10			0	1	0			0	1	1				1.609437943	4.382026672	2.302585125	.	.
H10574		6	1	74.5	0	0	5	80	20			0	1	0			0	1	1				1.609437943	4.382026672	2.995732307	.	.
H10574		0	1	74.5	0	0	5	5	5			0	0	0			0	1	1				1.609437943	1.609437943	1.609437943	.	.
H10574		13	1	74.5	0	0	160	80	40	160	5	1	1	1	1	0	0	1	1	1	0	0	5.075173855	4.382026672	3.68887949	5.075173855	1.609437943
H10588		1	0	68	0	1	20	160	20			0	1	0			0	1	0				2.995732307	5.075173855	2.995732307	.	.
H10588		0	0	68	0	1	20	20	10			0	0	0			0	1	0				2.995732307	2.995732307	2.302585125	.	.
H10588		6	0	68	0	1	20	40	20			0	1	0			0	1	0				2.995732307	3.68887949	2.995732307	.	.
H10588		13	0	68	0	1	40	40	10	80	40	1	1	0	1	1	0	1	0	0	0	1	3.68887949	3.68887949	2.302585125	4.382026672	3.68887949
H10588		12	0	68	0	1	20	40	10			0	1	0			0	1	0				2.995732307	3.68887949	2.302585125	.	.
H10592		12	1	71.7	0	1	80	80	40			1	1	1			0	1	0				4.382026672	4.382026672	3.68887949	.	.
H10592		13	1	71.7	0	1	320	80	80	160	40	1	1	1	1	1	0	1	0	1	0	0	5.768321037	4.382026672	4.382026672	5.075173855	3.68887949
H10592		0	1	71.7	0	1	40	80	40			1	1	1			0	1	0				3.68887949	4.382026672	3.68887949	.	.
H10592		1	1	71.7	0	1	80	320	80			1	1	1			0	1	0				4.382026672	5.768321037	4.382026672	.	.
H10592		6	1	71.7	0	1	80	80	40			1	1	1			0	1	0				4.382026672	4.382026672	3.68887949	.	.
H10609		0	0	83	1	1	5	10	10			0	0	0			1	1	1				1.609437943	2.302585125	2.302585125	.	.
H10609		12	0	83	1	1	40	80	40			1	1	1			1	1	1				3.68887949	4.382026672	3.68887949	.	.
H10609		6	0	83	1	1	40	80	40			1	1	1			1	1	1				3.68887949	4.382026672	3.68887949	.	.
H10609		1	0	83	1	1	160	320	40			1	1	1			1	1	1				5.075173855	5.768321037	3.68887949	.	.
H10609		13	0	83	1	1	80	320	40	640	320	1	1	1	1	1	1	1	1	0	1	1	4.382026672	5.768321037	3.68887949	6.46146822	5.768321037
H10613		6	0	73.5	0	1	20	40	160			0	1	1			0	1	0				2.995732307	3.68887949	5.075173855	.	.
H10613		0	0	73.5	0	1	10	20	160			0	0	1			0	1	0				2.302585125	2.995732307	5.075173855	.	.
H10613		1	0	73.5	0	1	20	320	160			0	1	1			0	1	0				2.995732307	5.768321037	5.075173855	.	.
H10613		13	0	73.5	0	1																	.	.	.	.	.
H10613		12	0	73.5	0	1																	.	.	.	.	.
H10627		12	0	67.4	0	1	80	160	80			1	1	1			0	1	0				4.382026672	5.075173855	4.382026672	.	.
H10627		0	0	67.4	0	1	80	20	80			1	0	1			0	1	0				4.382026672	2.995732307	4.382026672	.	.
H10627		1	0	67.4	0	1	80	160	80			1	1	1			0	1	0				4.382026672	5.075173855	4.382026672	.	.
H10627		13	0	67.4	0	1	160	160	80	640	320	1	1	1	1	1	0	1	0	0	1	1	5.075173855	5.075173855	4.382026672	6.46146822	5.768321037
H10627		6	0	67.4	0	1																	.	.	.	.	.
H10631		12	0	73	0	1	80	80	80			1	1	1			0	0	0				4.382026672	4.382026672	4.382026672	.	.
H10631		13	0	73	0	1	80	80	80	80	20	1	1	1	1	0	0	0	0	0	0	0	4.382026672	4.382026672	4.382026672	4.382026672	2.995732307
H10631		6	0	73	0	1	80	80	80			1	1	1			0	0	0				4.382026672	4.382026672	4.382026672	.	.
H10631		1	0	73	0	1	80	80	80			1	1	1			0	0	0				4.382026672	4.382026672	4.382026672	.	.
H10631		0	0	73	0	1	80	80	80			1	1	1			0	0	0				4.382026672	4.382026672	4.382026672	.	.
H10645		1	1	76	1	1	40	40	160			1	1	1			0	0	0				3.68887949	3.68887949	5.075173855	.	.
H10645		13	1	76	1	1	80	80	160	80	80	1	1	1	1	1	0	0	0	1	1	0	4.382026672	4.382026672	5.075173855	4.382026672	4.382026672
H10645		12	1	76	1	1	20	20	80			0	0	1			0	0	0				2.995732307	2.995732307	4.382026672	.	.
H10645		6	1	76	1	1	20	20	80			0	0	1			0	0	0				2.995732307	2.995732307	4.382026672	.	.
H10645		0	1	76	1	1	20	20	80			0	0	1			0	0	0				2.995732307	2.995732307	4.382026672	.	.
H10659		12	1	79.4	1	1	10	10	40			0	0	1			0	1	0				2.302585125	2.302585125	3.68887949	.	.
H10659		0	1	79.4	1	1	10	10	40			0	0	1			0	1	0				2.302585125	2.302585125	3.68887949	.	.
H10659		1	1	79.4	1	1	10	40	40			0	1	1			0	1	0				2.302585125	3.68887949	3.68887949	.	.
H10659		6	1	79.4	1	1	10	10	40			0	0	1			0	1	0				2.302585125	2.302585125	3.68887949	.	.
H10659		13	1	79.4	1	1	10	10	40	40	320	0	0	1	1	1	0	1	0	0	1	1	2.302585125	2.302585125	3.68887949	3.68887949	5.768321037
H10663		13	0	65.7	0	1	20	160	20	640	20	0	1	0	1	0	0	1	0	0	1	0	2.995732307	5.075173855	2.995732307	6.46146822	2.995732307
H10663		12	0	65.7	0	1	20	160	20			0	1	0			0	1	0				2.995732307	5.075173855	2.995732307	.	.
H10663		6	0	65.7	0	1	20	320	20			0	1	0			0	1	0				2.995732307	5.768321037	2.995732307	.	.
H10663		0	0	65.7	0	1	20	40	20			0	1	0			0	1	0				2.995732307	3.68887949	2.995732307	.	.
H10663		1	0	65.7	0	1	20	5120	40			0	1	1			0	1	0				2.995732307	8.540909767	3.68887949	.	.
H10677		13	0	69.9	0	1	20	10	10	20	20	0	0	0	0	0	0	1	1	0	0	0	2.995732307	2.302585125	2.302585125	2.995732307	2.995732307
H10677		6	0	69.9	0	1	10	10	10			0	0	0			0	1	1				2.302585125	2.302585125	2.302585125	.	.
H10677		12	0	69.9	0	1	10	10	10			0	0	0			0	1	1				2.302585125	2.302585125	2.302585125	.	.
H10677		0	0	69.9	0	1	10	10	5			0	0	0			0	1	1				2.302585125	2.302585125	1.609437943	.	.
H10677		1	0	69.9	0	1	20	40	40			0	1	1			0	1	1				2.995732307	3.68887949	3.68887949	.	.
H10681		12	1	70.1	0	1	10	20	40			0	0	1			0	1	1				2.302585125	2.995732307	3.68887949	.	.
H10681		1	1	70.1	0	1	10	80	80			0	1	1			0	1	1				2.302585125	4.382026672	4.382026672	.	.
H10681		13	1	70.1	0	1	20	20	40	40	20	0	0	1	1	0	0	1	1	0	0	0	2.995732307	2.995732307	3.68887949	3.68887949	2.995732307
H10681		0	1	70.1	0	1	10	10	5			0	0	0			0	1	1				2.302585125	2.302585125	1.609437943	.	.
H10681		6	1	70.1	0	1	10	40	40			0	1	1			0	1	1				2.302585125	3.68887949	3.68887949	.	.
H10695		12	0	77	1	1	80	640	40			1	1	1			0	1	0				4.382026672	6.46146822	3.68887949	.	.
H10695		0	0	77	1	1	80	160	40			1	1	1			0	0	0				4.382026672	5.075173855	3.68887949	.	.
H10695		13	0	77	1	1	80	640	80	1280	80	1	1	1	1	1	0	1	0	0	0	0	4.382026672	6.46146822	4.382026672	7.154615402	4.382026672
H10695		6	0	77	1	1	80	1280	40			1	1	1			0	1	0				4.382026672	7.154615402	3.68887949	.	.
H10695		1	0	77	1	1	80	320	80			1	1	1			0	0	0				4.382026672	5.768321037	4.382026672	.	.
H10702		1	0	78	1	1	320	5120	160			1	1	1			0	1	0				5.768321037	8.540909767	5.075173855	.	.
H10702		6	0	78	1	1	320	160	160			1	1	1			0	1	0				5.768321037	5.075173855	5.075173855	.	.
H10702		0	0	78	1	1	160	40	80			1	1	1			0	1	0				5.075173855	3.68887949	4.382026672	.	.
H10702		12	0	78	1	1	320	80	80			1	1	1			0	1	0				5.768321037	4.382026672	4.382026672	.	.
H10702		13	0	78	1	1	320	160	160	320	640	1	1	1	1	1	0	1	0	0	1	1	5.768321037	5.075173855	5.075173855	5.768321037	6.46146822
H10716		12	1	69.11	0	0	20	80	160			0	1	1			1	1	1				2.995732307	4.382026672	5.075173855	.	.
H10716		0	1	69.11	0	0	10	5	5			0	0	0			1	1	1				2.302585125	1.609437943	1.609437943	.	.
H10716		13	1	69.11	0	0	160	640	320	1280	640	1	1	1	1	1	1	1	1	1	1	1	5.075173855	6.46146822	5.768321037	7.154615402	6.46146822
H10716		6	1	69.11	0	0	40	80	160			1	1	1			1	1	1				3.68887949	4.382026672	5.075173855	.	.
H10716		1	1	69.11	0	0	80	320	320			1	1	1			1	1	1				4.382026672	5.768321037	5.768321037	.	.
H10720		0	1	75.1	1	1	80	80	5			1	1	0			1	0	1				4.382026672	4.382026672	1.609437943	.	.
H10720		12	1	75.1	1	1	160	80	40			1	1	1			1	0	1				5.075173855	4.382026672	3.68887949	.	.
H10720		13	1	75.1	1	1	160	640	80	1280	640	1	1	1	1	1	1	0	1	0	1	1	5.075173855	6.46146822	4.382026672	7.154615402	6.46146822
H10720		1	1	75.1	1	1	320	160	320			1	1	1			1	0	1				5.768321037	5.075173855	5.768321037	.	.
H10720		6	1	75.1	1	1	160	160	40			1	1	1			1	0	1				5.075173855	5.075173855	3.68887949	.	.
H10734		6	0	67	0	0	160	20	40			1	0	1			1	1	1				5.075173855	2.995732307	3.68887949	.	.
H10734		13	0	67	0	0	80	80	40	320	40	1	1	1	1	1	1	1	1	0	1	0	4.382026672	4.382026672	3.68887949	5.768321037	3.68887949
H10734		12	0	67	0	0	80	20	40			1	0	1			1	1	1				4.382026672	2.995732307	3.68887949	.	.
H10734		1	0	67	0	0	160	40	320			1	1	1			1	1	1				5.075173855	3.68887949	5.768321037	.	.
H10734		0	0	67	0	0	5	5	5			0	0	0			1	1	1				1.609437943	1.609437943	1.609437943	.	.
H10748		6	1	67.8	0	1	10	160	20			0	1	0			1	1	1				2.302585125	5.075173855	2.995732307	.	.
H10748		12	1	67.8	0	1	10	80	20			0	1	0			1	1	1				2.302585125	4.382026672	2.995732307	.	.
H10748		1	1	67.8	0	1	40	5120	80			1	1	1			1	1	1				3.68887949	8.540909767	4.382026672	.	.
H10748		13	1	67.8	0	1	20	160	20	320	80	0	1	0	1	1	1	1	1	0	1	1	2.995732307	5.075173855	2.995732307	5.768321037	4.382026672
H10748		0	1	67.8	0	1	10	20	20			0	0	0			1	1	1				2.302585125	2.995732307	2.995732307	.	.
H10752		12	1	81.9	1	1	40	160	40			1	1	1			0	1	0				3.68887949	5.075173855	3.68887949	.	.
H10752		1	1	81.9	1	1	80	640	80			1	1	1			0	1	0				4.382026672	6.46146822	4.382026672	.	.
H10752		0	1	81.9	1	1	40	80	40			1	1	1			0	1	0				3.68887949	4.382026672	3.68887949	.	.
H10752		13	1	81.9	1	1	80	160	40	320	320	1	1	1	1	1	0	1	0	0	0	1	4.382026672	5.075173855	3.68887949	5.768321037	5.768321037
H10752		6	1	81.9	1	1	40	160	40			1	1	1			0	1	0				3.68887949	5.075173855	3.68887949	.	.
H10766		6	0	69.1	0	1	10	40	80			0	1	1			1	1	0				2.302585125	3.68887949	4.382026672	.	.
H10766		13	0	69.1	0	1	40	40	80	80	80	1	1	1	1	1	1	1	0	1	0	0	3.68887949	3.68887949	4.382026672	4.382026672	4.382026672
H10766		12	0	69.1	0	1	10	40	80			0	1	1			1	1	0				2.302585125	3.68887949	4.382026672	.	.
H10766		1	0	69.1	0	1	40	160	160			1	1	1			1	1	0				3.68887949	5.075173855	5.075173855	.	.
H10766		0	0	69.1	0	1	10	20	80			0	0	1			1	1	0				2.302585125	2.995732307	4.382026672	.	.
H10770		6	0	79	1	1	160	20	160			1	0	1			0	0	0				5.075173855	2.995732307	5.075173855	.	.
H10770		13	0	79	1	1	320	80	320	160	160	1	1	1	1	1	0	0	0	0	1	0	5.768321037	4.382026672	5.768321037	5.075173855	5.075173855
H10770		12	0	79	1	1	160	20	160			1	0	1			0	0	0				5.075173855	2.995732307	5.075173855	.	.
H10770		1	0	79	1	1	160	40	160			1	1	1			0	0	0				5.075173855	3.68887949	5.075173855	.	.
H10770		0	0	79	1	1	160	20	160			1	0	1			0	0	0				5.075173855	2.995732307	5.075173855	.	.
H10784		1	0	71	0	1	40	5120	80			1	1	1			0	1	1				3.68887949	8.540909767	4.382026672	.	.
H10784		6	0	71	0	1	20	640	20			0	1	0			0	1	1				2.995732307	6.46146822	2.995732307	.	.
H10784		0	0	71	0	1	20	40	10			0	1	0			0	1	1				2.995732307	3.68887949	2.302585125	.	.
H10784		13	0	71	0	1	80	160	40	320	160	1	1	1	1	1	0	1	1	1	0	1	4.382026672	5.075173855	3.68887949	5.768321037	5.075173855
H10784		12	0	71	0	1	20	160	20			0	1	0			0	1	1				2.995732307	5.075173855	2.995732307	.	.
H10798		1	0	67.6	0	0	10	20	10			0	0	0			0	0	0				2.302585125	2.995732307	2.302585125	.	.
H10798		0	0	67.6	0	0	10	20	5			0	0	0			0	0	0				2.302585125	2.995732307	1.609437943	.	.
H10798		13	0	67.6	0	0	320	40	10	80	80	1	1	0	1	1	0	0	0	1	1	1	5.768321037	3.68887949	2.302585125	4.382026672	4.382026672
H10798		6	0	67.6	0	0	10	20	10			0	0	0			0	0	0				2.302585125	2.995732307	2.302585125	.	.
H10798		12	0	67.6	0	0	10	20	10			0	0	0			0	0	0				2.302585125	2.995732307	2.302585125	.	.
H10805		1	0	77.1	1	1	10	20	160			0	0	1			0	0	1				2.302585125	2.995732307	5.075173855	.	.
H10805		13	0	77.1	1	1	10	20	20	80	40	0	0	0	1	1	0	0	1	0	1	0	2.302585125	2.995732307	2.995732307	4.382026672	3.68887949
H10805		6	0	77.1	1	1	10	20	40			0	0	1			0	0	1				2.302585125	2.995732307	3.68887949	.	.
H10805		0	0	77.1	1	1	10	10	20			0	0	0			0	0	1				2.302585125	2.302585125	2.995732307	.	.
H10805		12	0	77.1	1	1	10	20	20			0	0	0			0	0	1				2.302585125	2.995732307	2.995732307	.	.
H10819		0	0	82.2	1	0	5	5	20			0	0	0			1	1	1				1.609437943	1.609437943	2.995732307	.	.
H10819		1	0	82.2	1	0	80	40	80			1	1	1			1	1	1				4.382026672	3.68887949	4.382026672	.	.
H10819		13	0	82.2	1	0	80	80	40	320	160	1	1	1	1	1	1	1	1	1	1	1	4.382026672	4.382026672	3.68887949	5.768321037	5.075173855
H10819		6	0	82.2	1	0	10	40	40			0	1	1			1	1	1				2.302585125	3.68887949	3.68887949	.	.
H10819		12	0	82.2	1	0	5	10	20			0	0	0			1	1	1				1.609437943	2.302585125	2.995732307	.	.
H10823		0	0	69.11	0	1	10	40	20			0	1	0			0	1	1				2.302585125	3.68887949	2.995732307	.	.
H10823		13	0	69.11	0	1	40	320	40	320	160	1	1	1	1	1	0	1	1	1	0	1	3.68887949	5.768321037	3.68887949	5.768321037	5.075173855
H10823		6	0	69.11	0	1	10	160	20			0	1	0			0	1	1				2.302585125	5.075173855	2.995732307	.	.
H10823		1	0	69.11	0	1	10	2560	80			0	1	1			0	1	1				2.302585125	7.847762585	4.382026672	.	.
H10823		12	0	69.11	0	1	10	160	20			0	1	0			0	1	1				2.302585125	5.075173855	2.995732307	.	.
H10837		0	0	76	1	0	20	80	80			0	1	1			0	1	0				2.995732307	4.382026672	4.382026672	.	.
H10837		1	0	76	1	0	40	640	80			1	1	1			0	1	0				3.68887949	6.46146822	4.382026672	.	.
H10837		12	0	76	1	0	20	160	80			0	1	1			0	1	0				2.995732307	5.075173855	4.382026672	.	.
H10837		13	0	76	1	0	160	320	160	1280	80	1	1	1	1	1	0	1	0	1	1	0	5.075173855	5.768321037	5.075173855	7.154615402	4.382026672
H10837		6	0	76	1	0	20	160	80			0	1	1			0	1	0				2.995732307	5.075173855	4.382026672	.	.
H10841		1	0	86.11	1	1	40	160	80			1	1	1			1	1	1				3.68887949	5.075173855	4.382026672	.	.
H10841		13	0	86.11	1	1	80	160	20	640	80	1	1	0	1	1	1	1	1	1	1	1	4.382026672	5.075173855	2.995732307	6.46146822	4.382026672
H10841		6	0	86.11	1	1	20	40	20			0	1	0			1	1	1				2.995732307	3.68887949	2.995732307	.	.
H10841		12	0	86.11	1	1	10	40	20			0	1	0			1	1	1				2.302585125	3.68887949	2.995732307	.	.
H10841		0	0	86.11	1	1	10	40	10			0	1	0			1	1	1				2.302585125	3.68887949	2.302585125	.	.
H10855		12	0	81.3	1	1	10	160	20			0	1	0			0	1	0				2.302585125	5.075173855	2.995732307	.	.
H10855		13	0	81.3	1	1	40	160	20	320	160	1	1	0	1	1	0	1	0	1	0	1	3.68887949	5.075173855	2.995732307	5.768321037	5.075173855
H10855		6	0	81.3	1	1	20	160	20			0	1	0			0	1	0				2.995732307	5.075173855	2.995732307	.	.
H10855		1	0	81.3	1	1	20	320	40			0	1	1			0	1	0				2.995732307	5.768321037	3.68887949	.	.
H10855		0	0	81.3	1	1	10	80	20			0	1	0			0	1	0				2.302585125	4.382026672	2.995732307	.	.
H10869		1	1	76.1	1	1	20	5120	40			0	1	1			0	1	0				2.995732307	8.540909767	3.68887949	.	.
H10869		0	1	76.1	1	1	10	80	40			0	1	1			0	1	0				2.302585125	4.382026672	3.68887949	.	.
H10869		12	1	76.1	1	1	10	320	40			0	1	1			0	1	0				2.302585125	5.768321037	3.68887949	.	.
H10869		13	1	76.1	1	1	40	640	160	1280	160	1	1	1	1	1	0	1	0	1	1	1	3.68887949	6.46146822	5.075173855	7.154615402	5.075173855
H10869		6	1	76.1	1	1	20	640	40			0	1	1			0	1	0				2.995732307	6.46146822	3.68887949	.	.
H10873		13	1	67.11	0	1	1280	640	320	640	320	1	1	1	1	1	1	1	1	1	0	1	7.154615402	6.46146822	5.768321037	6.46146822	5.768321037
H10873		0	1	67.11	0	1	10	10	20			0	0	0			1	1	1				2.302585125	2.302585125	2.995732307	.	.
H10873		6	1	67.11	0	1	320	640	160			1	1	1			1	1	1				5.768321037	6.46146822	5.075173855	.	.
H10873		12	1	67.11	0	1	320	320	80			1	1	1			1	1	1				5.768321037	5.768321037	4.382026672	.	.
H10873		1	1	67.11	0	1	640	2560	160			1	1	1			1	1	1				6.46146822	7.847762585	5.075173855	.	.
H10887		1	0	68.1	0	1	20	640	80			0	1	1			0	1	1				2.995732307	6.46146822	4.382026672	.	.
H10887		0	0	68.1	0	1	10	80	20			0	1	0			0	1	1				2.302585125	4.382026672	2.995732307	.	.
H10887		12	0	68.1	0	1	10	160	40			0	1	1			0	1	1				2.302585125	5.075173855	3.68887949	.	.
H10887		13	0	68.1	0	1	40	320	80	640	160	1	1	1	1	1	0	1	1	1	1	1	3.68887949	5.768321037	4.382026672	6.46146822	5.075173855
H10887		6	0	68.1	0	1	20	320	40			0	1	1			0	1	1				2.995732307	5.768321037	3.68887949	.	.
H10891		12	1	68.9	0	0	40	640	10			1	1	0			1	1	1				3.68887949	6.46146822	2.302585125	.	.
H10891		6	1	68.9	0	0	40	2560	20			1	1	0			1	1	1				3.68887949	7.847762585	2.995732307	.	.
H10891		13	1	68.9	0	0	160	1280	160	2560	160	1	1	1	1	1	1	1	1	1	1	1	5.075173855	7.154615402	5.075173855	7.847762585	5.075173855
H10891		1	1	68.9	0	0	160	2560	80			1	1	1			1	1	1				5.075173855	7.847762585	4.382026672	.	.
H10891		0	1	68.9	0	0	5	20	5			0	0	0			1	1	1				1.609437943	2.995732307	1.609437943	.	.
H10908		0	1	74.7	0	1	80	20	10			1	0	0			0	1	1				4.382026672	2.995732307	2.302585125	.	.
H10908		12	1	74.7	0	1	160	40	40			1	1	1			0	1	1				5.075173855	3.68887949	3.68887949	.	.
H10908		1	1	74.7	0	1	160	640	160			1	1	1			0	1	1				5.075173855	6.46146822	5.075173855	.	.
H10908		6	1	74.7	0	1	160	40	40			1	1	1			0	1	1				5.075173855	3.68887949	3.68887949	.	.
H10908		13	1	74.7	0	1	640	80	80	320	80	1	1	1	1	1	0	1	1	1	1	0	6.46146822	4.382026672	4.382026672	5.768321037	4.382026672
H10912		12	0	75.11	1	1																	.	.	.	.	.
H10912		0	0	75.11	1	1	160	160	40			1	1	1			0	0	0				5.075173855	5.075173855	3.68887949	.	.
H10912		13	0	75.11	1	1																	.	.	.	.	.
H10912		1	0	75.11	1	1	160	160	80			1	1	1			0	0	0				5.075173855	5.075173855	4.382026672	.	.
H10912		6	0	75.11	1	1	160	160	80			1	1	1			0	0	0				5.075173855	5.075173855	4.382026672	.	.
H10926		12	0	68.3	0	1	160	80	40			1	1	1			0	0	1				5.075173855	4.382026672	3.68887949	.	.
H10926		13	0	68.3	0	1	640	640	80	640	5	1	1	1	1	0	0	0	1	1	1	0	6.46146822	6.46146822	4.382026672	6.46146822	1.609437943
H10926		1	0	68.3	0	1	160	160	160			1	1	1			0	0	1				5.075173855	5.075173855	5.075173855	.	.
H10926		6	0	68.3	0	1	160	160	80			1	1	1			0	0	1				5.075173855	5.075173855	4.382026672	.	.
H10926		0	0	68.3	0	1	80	80	40			1	1	1			0	0	1				4.382026672	4.382026672	3.68887949	.	.
H10930		13	1	69.11	0	1	80	80	40	160	40	1	1	1	1	1	0	1	0	0	0	0	4.382026672	4.382026672	3.68887949	5.075173855	3.68887949
H10930		12	1	69.11	0	1	40	80	20			1	1	0			0	1	0				3.68887949	4.382026672	2.995732307	.	.
H10930		1	1	69.11	0	1	40	160	20			1	1	0			0	1	0				3.68887949	5.075173855	2.995732307	.	.
H10930		0	1	69.11	0	1	40	20	20			1	0	0			0	1	0				3.68887949	2.995732307	2.995732307	.	.
H10930		6	1	69.11	0	1	40	160	40			1	1	1			0	1	0				3.68887949	5.075173855	3.68887949	.	.
H10944		1	0	68	0	1	40	640	40			1	1	1			1	1	1				3.68887949	6.46146822	3.68887949	.	.
H10944		6	0	68	0	1	20	160	20			0	1	0			1	1	1				2.995732307	5.075173855	2.995732307	.	.
H10944		13	0	68	0	1	40	80	40	160	5	1	1	1	1	0	1	1	1	1	0	0	3.68887949	4.382026672	3.68887949	5.075173855	1.609437943
H10944		12	0	68	0	1	10	80	10			0	1	0			1	1	1				2.302585125	4.382026672	2.302585125	.	.
H10944		0	0	68	0	1	10	10	10			0	0	0			1	1	1				2.302585125	2.302585125	2.302585125	.	.
H10958		12	1	81.9	1	0	80	80	40			1	1	1			0	1	0				4.382026672	4.382026672	3.68887949	.	.
H10958		1	1	81.9	1	0	80	640	80			1	1	1			0	1	0				4.382026672	6.46146822	4.382026672	.	.
H10958		0	1	81.9	1	0	80	20	40			1	0	1			0	1	0				4.382026672	2.995732307	3.68887949	.	.
H10958		13	1	81.9	1	0	160	80	40	160	80	1	1	1	1	1	0	1	0	0	0	0	5.075173855	4.382026672	3.68887949	5.075173855	4.382026672
H10958		6	1	81.9	1	0	80	80	80			1	1	1			0	1	0				4.382026672	4.382026672	4.382026672	.	.
H10962		1	0	74.6	0	0	320	640	160			1	1	1			1	1	1				5.768321037	6.46146822	5.075173855	.	.
H10962		6	0	74.6	0	0	20	40	20			0	1	0			1	1	1				2.995732307	3.68887949	2.995732307	.	.
H10962		12	0	74.6	0	0	10	20	10			0	0	0			1	1	1				2.302585125	2.995732307	2.302585125	.	.
H10962		0	0	74.6	0	0	5	5	5			0	0	0			1	1	1				1.609437943	1.609437943	1.609437943	.	.
H10962		13	0	74.6	0	0	320	640	40	640	160	1	1	1	1	1	1	1	1	1	1	1	5.768321037	6.46146822	3.68887949	6.46146822	5.075173855
H10976		0	1	70.3	0	1	40	40	80			1	1	1			0	1	1				3.68887949	3.68887949	4.382026672	.	.
H10976		1	1	70.3	0	1	80	320	320			1	1	1			0	1	1				4.382026672	5.768321037	5.768321037	.	.
H10976		13	1	70.3	0	1	80	80	160	80	320	1	1	1	1	1	0	1	1	0	0	0	4.382026672	4.382026672	5.075173855	4.382026672	5.768321037
H10976		6	1	70.3	0	1	80	40	320			1	1	1			0	1	1				4.382026672	3.68887949	5.768321037	.	.
H10976		12	1	70.3	0	1	80	40	160			1	1	1			0	1	1				4.382026672	3.68887949	5.075173855	.	.
H10980		12	0	71.1	0	1	80	40	10			1	1	0			0	1	1				4.382026672	3.68887949	2.302585125	.	.
H10980		6	0	71.1	0	1	80	40	10			1	1	0			0	1	1				4.382026672	3.68887949	2.302585125	.	.
H10980		0	0	71.1	0	1	80	20	5			1	0	0			0	1	1				4.382026672	2.995732307	1.609437943	.	.
H10980		13	0	71.1	0	1	80	40	10	40	20	1	1	0	1	0	0	1	1	0	0	0	4.382026672	3.68887949	2.302585125	3.68887949	2.995732307
H10980		1	0	71.1	0	1	80	160	40			1	1	1			0	1	1				4.382026672	5.075173855	3.68887949	.	.
H10994		13	0	75	1	0	160	160	80	640	320	1	1	1	1	1	1	1	1	1	1	1	5.075173855	5.075173855	4.382026672	6.46146822	5.768321037
H10994		6	0	75	1	0	40	80	80			1	1	1			1	1	1				3.68887949	4.382026672	4.382026672	.	.
H10994		0	0	75	1	0	5	5	5			0	0	0			0	0	1				1.609437943	1.609437943	1.609437943	.	.
H10994		1	0	75	1	0	10	20	80			0	0	1			0	0	1				2.302585125	2.995732307	4.382026672	.	.
H10994		12	0	75	1	0	20	40	20			0	1	0			1	1	1				2.995732307	3.68887949	2.995732307	.	.
H11003		6	0	74.9	0	1	20	20	80			0	0	1			1	1	1				2.995732307	2.995732307	4.382026672	.	.
H11003		1	0	74.9	0	1	640	640	160			1	1	1			1	1	1				6.46146822	6.46146822	5.075173855	.	.
H11003		12	0	74.9	0	1	20	20	80			0	0	1			1	1	1				2.995732307	2.995732307	4.382026672	.	.
H11003		13	0	74.9	0	1	20	20	80	20	40	0	0	1	0	1	1	1	1	0	0	0	2.995732307	2.995732307	4.382026672	2.995732307	3.68887949
H11003		0	0	74.9	0	1	10	10	40			0	0	1			1	1	1				2.302585125	2.302585125	3.68887949	.	.
H11017		12	0	68.5	0	1	40	80	10			1	1	0			0	1	1				3.68887949	4.382026672	2.302585125	.	.
H11017		6	0	68.5	0	1	40	80	10			1	1	0			0	1	1				3.68887949	4.382026672	2.302585125	.	.
H11017		13	0	68.5	0	1	40	80	20	320	160	1	1	0	1	1	0	1	1	0	1	1	3.68887949	4.382026672	2.995732307	5.768321037	5.075173855
H11017		0	0	68.5	0	1	20	20	5			0	0	0			0	1	1				2.995732307	2.995732307	1.609437943	.	.
H11017		1	0	68.5	0	1	40	640	40			1	1	1			0	1	1				3.68887949	6.46146822	3.68887949	.	.
H11021		12	1	68.5	0	1	10	80	10			0	1	0			0	1	0				2.302585125	4.382026672	2.302585125	.	.
H11021		0	1	68.5	0	1	5	20	10			0	0	0			0	1	0				1.609437943	2.995732307	2.302585125	.	.
H11021		13	1	68.5	0	1	20	160	20	320	20	0	1	0	1	0	0	1	0	0	1	0	2.995732307	5.075173855	2.995732307	5.768321037	2.995732307
H11021		6	1	68.5	0	1	10	80	10			0	1	0			0	1	0				2.302585125	4.382026672	2.302585125	.	.
H11021		1	1	68.5	0	1	10	320	10			0	1	0			0	1	0				2.302585125	5.768321037	2.302585125	.	.
H11035		1	1	82.8	1	1	160	80	40			1	1	1			0	1	0				5.075173855	4.382026672	3.68887949	.	.
H11035		6	1	82.8	1	1	80	20	10			1	0	0			0	1	0				4.382026672	2.995732307	2.302585125	.	.
H11035		13	1	82.8	1	1	160	40	10	160	80	1	1	0	1	1	0	1	0	0	1	1	5.075173855	3.68887949	2.302585125	5.075173855	4.382026672
H11035		0	1	82.8	1	1	160	10	20			1	0	0			0	1	0				5.075173855	2.302585125	2.995732307	.	.
H11035		12	1	82.8	1	1	160	20	10			1	0	0			0	1	0				5.075173855	2.995732307	2.302585125	.	.
H11049		0	0	69.6	0	1	5	20	5			0	0	0			1	1	1				1.609437943	2.995732307	1.609437943	.	.
H11049		12	0	69.6	0	1	40	20	10			1	0	0			1	1	1				3.68887949	2.995732307	2.302585125	.	.
H11049		1	0	69.6	0	1	320	80	40			1	1	1			1	1	1				5.768321037	4.382026672	3.68887949	.	.
H11049		13	0	69.6	0	1	80	320	80	640	640	1	1	1	1	1	1	1	1	0	1	1	4.382026672	5.768321037	4.382026672	6.46146822	6.46146822
H11049		6	0	69.6	0	1	40	20	10			1	0	0			1	1	1				3.68887949	2.995732307	2.302585125	.	.
H11053		6	1	67	0	0	40	80	20			1	1	0			0	1	1				3.68887949	4.382026672	2.995732307	.	.
H11053		0	1	67	0	0	5	10	5			0	0	0			0	1	1				1.609437943	2.302585125	1.609437943	.	.
H11053		13	1	67	0	0	40	40	40	80	20	1	1	1	1	0	0	1	1	0	0	0	3.68887949	3.68887949	3.68887949	4.382026672	2.995732307
H11053		1	1	67	0	0	40	80	40			1	1	1			0	1	1				3.68887949	4.382026672	3.68887949	.	.
H11053		12	1	67	0	0	20	40	20			0	1	0			0	1	1				2.995732307	3.68887949	2.995732307	.	.
H11067		6	1	83	1	1	20	320	160			0	1	1			1	1	1				2.995732307	5.768321037	5.075173855	.	.
H11067		12	1	83	1	1	10	80	80			0	1	1			1	1	1				2.302585125	4.382026672	4.382026672	.	.
H11067		1	1	83	1	1	40	640	640			1	1	1			1	1	1				3.68887949	6.46146822	6.46146822	.	.
H11067		0	1	83	1	1	5	20	10			0	0	0			1	1	1				1.609437943	2.995732307	2.302585125	.	.
H11067		13	1	83	1	1	80	320	160	1280	640	1	1	1	1	1	1	1	1	1	1	1	4.382026672	5.768321037	5.075173855	7.154615402	6.46146822
H11071		0	0	66.1	0	1	80	80	80			1	1	1			0	1	0				4.382026672	4.382026672	4.382026672	.	.
H11071		13	0	66.1	0	1	320	640	80	1280	2560	1	1	1	1	1	0	1	0	1	1	1	5.768321037	6.46146822	4.382026672	7.154615402	7.847762585
H11071		6	0	66.1	0	1	80	320	40			1	1	1			0	1	0				4.382026672	5.768321037	3.68887949	.	.
H11071		12	0	66.1	0	1	80	320	80			1	1	1			0	1	0				4.382026672	5.768321037	4.382026672	.	.
H11071		1	0	66.1	0	1	160	2560	80			1	1	1			0	1	0				5.075173855	7.847762585	4.382026672	.	.
H11085		12	0	73	0	1	20	80	80			0	1	1			1	1	0				2.995732307	4.382026672	4.382026672	.	.
H11085		13	0	73	0	1	40	80	80	320	20	1	1	1	1	0	1	1	0	0	1	0	3.68887949	4.382026672	4.382026672	5.768321037	2.995732307
H11085		0	0	73	0	1	10	10	80			0	0	1			1	1	0				2.302585125	2.302585125	4.382026672	.	.
H11085		6	0	73	0	1	80	160	80			1	1	1			1	1	0				4.382026672	5.075173855	4.382026672	.	.
H11085		1	0	73	0	1	80	640	160			1	1	1			1	1	0				4.382026672	6.46146822	5.075173855	.	.
H11099		13	0	77	1	1	320	320	80	640	320	1	1	1	1	1	0	1	1	0	1	1	5.768321037	5.768321037	4.382026672	6.46146822	5.768321037
H11099		1	0	77	1	1	320	1280	160			1	1	1			0	1	1				5.768321037	7.154615402	5.075173855	.	.
H11099		0	0	77	1	1	320	80	20			1	1	0			0	1	1				5.768321037	4.382026672	2.995732307	.	.
H11099		12	0	77	1	1	320	160	40			1	1	1			0	1	1				5.768321037	5.075173855	3.68887949	.	.
H11099		6	0	77	1	1	320	160	40			1	1	1			0	1	1				5.768321037	5.075173855	3.68887949	.	.
H11106		6	0	73.7	0	1	10	20	20			0	0	0			1	1	1				2.302585125	2.995732307	2.995732307	.	.
H11106		13	0	73.7	0	1	20	40	20	80	40	0	1	0	1	1	1	1	1	0	1	1	2.995732307	3.68887949	2.995732307	4.382026672	3.68887949
H11106		1	0	73.7	0	1	80	40	80			1	1	1			1	1	1				4.382026672	3.68887949	4.382026672	.	.
H11106		12	0	73.7	0	1	10	20	5			0	0	0			1	1	1				2.302585125	2.995732307	1.609437943	.	.
H11106		0	0	73.7	0	1	5	10	5			0	0	0			1	1	1				1.609437943	2.302585125	1.609437943	.	.
H11110	1	13	1	66.7	0	1																	.	.	.	.	.
H11110	1	6	1	66.7	0	1	40	160	80			1	1	1			1	1	1				3.68887949	5.075173855	4.382026672	.	.
H11110	1	0	1	66.7	0	1	5	10	5			0	0	0			0	0	0				1.609437943	2.302585125	1.609437943	.	.
H11110	1	12	1	66.7	0	1																	.	.	.	.	.
H11110	1	1	1	66.7	0	1	10	20	10			0	0	0			0	0	0				2.302585125	2.995732307	2.302585125	.	.
H11124		6	0	83.1	1	1	10	80	40			0	1	1			0	1	1				2.302585125	4.382026672	3.68887949	.	.
H11124		0	0	83.1	1	1	5	40	20			0	1	0			0	1	1				1.609437943	3.68887949	2.995732307	.	.
H11124		1	0	83.1	1	1	10	160	80			0	1	1			0	1	1				2.302585125	5.075173855	4.382026672	.	.
H11124		13	0	83.1	1	1	160	640	160	2560	320	1	1	1	1	1	0	1	1	1	1	1	5.075173855	6.46146822	5.075173855	7.847762585	5.768321037
H11124		12	0	83.1	1	1	5	80	20			0	1	0			0	1	1				1.609437943	4.382026672	2.995732307	.	.
H11138		12	0	73	0	1	10	20	40			0	0	1			1	1	0				2.302585125	2.995732307	3.68887949	.	.
H11138		0	0	73	0	1	10	20	40			0	0	1			1	1	0				2.302585125	2.995732307	3.68887949	.	.
H11138		6	0	73	0	1	20	80	40			0	1	1			1	1	0				2.995732307	4.382026672	3.68887949	.	.
H11138		13	0	73	0	1	20	20	40	40	320	0	0	1	1	1	1	1	0	0	0	1	2.995732307	2.995732307	3.68887949	3.68887949	5.768321037
H11138		1	0	73	0	1	80	160	80			1	1	1			1	1	0				4.382026672	5.075173855	4.382026672	.	.
H11142		12	0	69.2	0	1	80	80	40			1	1	1			0	1	0				4.382026672	4.382026672	3.68887949	.	.
H11142		6	0	69.2	0	1	80	80	40			1	1	1			0	1	0				4.382026672	4.382026672	3.68887949	.	.
H11142		13	0	69.2	0	1	160	160	80	320	320	1	1	1	1	1	0	1	0	0	1	1	5.075173855	5.075173855	4.382026672	5.768321037	5.768321037
H11142		0	0	69.2	0	1	80	40	40			1	1	1			0	1	0				4.382026672	3.68887949	3.68887949	.	.
H11142		1	0	69.2	0	1	80	160	40			1	1	1			0	1	0				4.382026672	5.075173855	3.68887949	.	.
H11156		13	1	67.5	0	1	160	40	40	80	160	1	1	1	1	1	0	1	0	0	0	1	5.075173855	3.68887949	3.68887949	4.382026672	5.075173855
H11156		6	1	67.5	0	1	80	80	40			1	1	1			0	1	0				4.382026672	4.382026672	3.68887949	.	.
H11156		12	1	67.5	0	1	80	40	40			1	1	1			0	1	0				4.382026672	3.68887949	3.68887949	.	.
H11156		0	1	67.5	0	1	80	20	40			1	0	1			0	1	0				4.382026672	2.995732307	3.68887949	.	.
H11156		1	1	67.5	0	1	80	160	40			1	1	1			0	1	0				4.382026672	5.075173855	3.68887949	.	.
H11160		12	0	79	1	1	40	40	40			1	1	1			1	1	1				3.68887949	3.68887949	3.68887949	.	.
H11160		13	0	79	1	1	160	40	80	160	320	1	1	1	1	1	1	1	1	1	1	1	5.075173855	3.68887949	4.382026672	5.075173855	5.768321037
H11160		0	0	79	1	1	40	40	40			1	1	1			1	1	1				3.68887949	3.68887949	3.68887949	.	.
H11160		1	0	79	1	1	160	160	160			1	1	1			1	1	1				5.075173855	5.075173855	5.075173855	.	.
H11160		6	0	79	1	1	40	40	40			1	1	1			1	1	1				3.68887949	3.68887949	3.68887949	.	.
H11174		0	0	70.6	0	1	40	40	160			1	1	1			0	1	0				3.68887949	3.68887949	5.075173855	.	.
H11174		6	0	70.6	0	1	40	80	160			1	1	1			0	1	0				3.68887949	4.382026672	5.075173855	.	.
H11174		13	0	70.6	0	1	160	320	160	640	320	1	1	1	1	1	0	1	0	1	1	0	5.075173855	5.768321037	5.075173855	6.46146822	5.768321037
H11174		1	0	70.6	0	1	80	320	160			1	1	1			0	1	0				4.382026672	5.768321037	5.075173855	.	.
H11174		12	0	70.6	0	1	40	80	160			1	1	1			0	1	0				3.68887949	4.382026672	5.075173855	.	.
H11188		6	0	73	0	1	40	40	20			1	1	0			0	1	1				3.68887949	3.68887949	2.995732307	.	.
H11188		12	0	73	0	1	40	40	20			1	1	0			0	1	1				3.68887949	3.68887949	2.995732307	.	.
H11188		1	0	73	0	1	40	640	40			1	1	1			0	1	1				3.68887949	6.46146822	3.68887949	.	.
H11188		13	0	73	0	1	40	40	20	160	20	1	1	0	1	0	0	1	1	0	1	0	3.68887949	3.68887949	2.995732307	5.075173855	2.995732307
H11188		0	0	73	0	1	20	10	10			0	0	0			0	1	1				2.995732307	2.302585125	2.302585125	.	.
H11192		13	0	80	1	0	40	20	40	40	40	1	0	1	1	1	0	0	0	0	0	0	3.68887949	2.995732307	3.68887949	3.68887949	3.68887949
H11192		12	0	80	1	0	40	20	40			1	0	1			0	0	0				3.68887949	2.995732307	3.68887949	.	.
H11192		0	0	80	1	0	40	5	40			1	0	1			0	0	0				3.68887949	1.609437943	3.68887949	.	.
H11192		1	0	80	1	0	40	20	40			1	0	1			0	0	0				3.68887949	2.995732307	3.68887949	.	.
H11192		6	0	80	1	0	40	20	40			1	0	1			0	0	0				3.68887949	2.995732307	3.68887949	.	.
H11209		0	0	69	0	1	20	5	5			0	0	0			0	1	1				2.995732307	1.609437943	1.609437943	.	.
H11209		1	0	69	0	1	40	640	160			1	1	1			0	1	1				3.68887949	6.46146822	5.075173855	.	.
H11209		6	0	69	0	1	40	80	20			1	1	0			0	1	1				3.68887949	4.382026672	2.995732307	.	.
H11209		12	0	69	0	1	40	40	10			1	1	0			0	1	1				3.68887949	3.68887949	2.302585125	.	.
H11209		13	0	69	0	1	40	40	20	160	160	1	1	0	1	1	0	1	1	0	1	1	3.68887949	3.68887949	2.995732307	5.075173855	5.075173855
H11213		13	1	79	1	0	320	640	320	1280	640	1	1	1	1	1	1	1	0	1	1	1	5.768321037	6.46146822	5.768321037	7.154615402	6.46146822
H11213		12	1	79	1	0	5	40	80			0	1	1			1	1	0				1.609437943	3.68887949	4.382026672	.	.
H11213		0	1	79	1	0	5	40	80			0	1	1			1	1	0				1.609437943	3.68887949	4.382026672	.	.
H11213		1	1	79	1	0	80	1280	80			1	1	1			1	1	0				4.382026672	7.154615402	4.382026672	.	.
H11213		6	1	79	1	0	20	160	80			0	1	1			1	1	0				2.995732307	5.075173855	4.382026672	.	.
H11227		6	0	74.2	0	1	20	320	20			0	1	0			1	1	0				2.995732307	5.768321037	2.995732307	.	.
H11227		1	0	74.2	0	1	80	2560	20			1	1	0			1	1	0				4.382026672	7.847762585	2.995732307	.	.
H11227		0	0	74.2	0	1	20	80	10			0	1	0			1	1	0				2.995732307	4.382026672	2.302585125	.	.
H11227		12	0	74.2	0	1	20	320	20			0	1	0			1	1	0				2.995732307	5.768321037	2.995732307	.	.
H11227		13	0	74.2	0	1	40	320	40	640	80	1	1	1	1	1	1	1	0	0	0	1	3.68887949	5.768321037	3.68887949	6.46146822	4.382026672
H11231		12	1	67	0	1	40	80	20			1	1	0			0	1	0				3.68887949	4.382026672	2.995732307	.	.
H11231		13	1	67	0	1	160	320	320	1280	640	1	1	1	1	1	0	1	0	1	1	1	5.075173855	5.768321037	5.768321037	7.154615402	6.46146822
H11231		1	1	67	0	1	160	320	40			1	1	1			0	1	0				5.075173855	5.768321037	3.68887949	.	.
H11231		0	1	67	0	1	80	40	20			1	1	0			0	1	0				4.382026672	3.68887949	2.995732307	.	.
H11231		6	1	67	0	1	40	80	20			1	1	0			0	1	0				3.68887949	4.382026672	2.995732307	.	.
H11245		1	1	71.1	0	1	160	2560	40			1	1	1			1	1	1				5.075173855	7.847762585	3.68887949	.	.
H11245		12	1	71.1	0	1	20	640	10			0	1	0			1	1	1				2.995732307	6.46146822	2.302585125	.	.
H11245		13	1	71.1	0	1	20	640	40	1280	80	0	1	1	1	1	1	1	1	0	0	1	2.995732307	6.46146822	3.68887949	7.154615402	4.382026672
H11245		6	1	71.1	0	1	20	640	10			0	1	0			1	1	1				2.995732307	6.46146822	2.302585125	.	.
H11245		0	1	71.1	0	1	5	40	5			0	1	0			1	1	1				1.609437943	3.68887949	1.609437943	.	.
H11259		12	0	73.11	0	1	40	320	20			1	1	0			1	1	0				3.68887949	5.768321037	2.995732307	.	.
H11259		6	0	73.11	0	1	40	320	20			1	1	0			1	1	0				3.68887949	5.768321037	2.995732307	.	.
H11259		1	0	73.11	0	1	160	2560	40			1	1	1			1	1	0				5.075173855	7.847762585	3.68887949	.	.
H11259		0	0	73.11	0	1	40	40	20			1	1	0			1	1	0				3.68887949	3.68887949	2.995732307	.	.
H11259		13	0	73.11	0	1	40	320	40	640	160	1	1	1	1	1	1	1	0	0	0	1	3.68887949	5.768321037	3.68887949	6.46146822	5.075173855
H11263		6	0	69.1	0	1	80	320	160			1	1	1			0	1	0				4.382026672	5.768321037	5.075173855	.	.
H11263		13	0	69.1	0	1	80	320	160	640	640	1	1	1	1	1	0	1	0	0	0	1	4.382026672	5.768321037	5.075173855	6.46146822	6.46146822
H11263		1	0	69.1	0	1	80	640	160			1	1	1			0	1	0				4.382026672	6.46146822	5.075173855	.	.
H11263		12	0	69.1	0	1	80	320	160			1	1	1			0	1	0				4.382026672	5.768321037	5.075173855	.	.
H11263		0	0	69.1	0	1	80	160	160			1	1	1			0	1	0				4.382026672	5.075173855	5.075173855	.	.
H11277		0	0	69	0	1	5	40	160			0	1	1			1	0	0				1.609437943	3.68887949	5.075173855	.	.
H11277		1	0	69	0	1	80	80	160			1	1	1			1	0	0				4.382026672	4.382026672	5.075173855	.	.
H11277		12	0	69	0	1	10	40	160			0	1	1			1	0	0				2.302585125	3.68887949	5.075173855	.	.
H11277		13	0	69	0	1	80	80	160	160	160	1	1	1	1	1	1	0	0	1	1	0	4.382026672	4.382026672	5.075173855	5.075173855	5.075173855
H11277		6	0	69	0	1	20	40	160			0	1	1			1	0	0				2.995732307	3.68887949	5.075173855	.	.
H11281		1	0	69.1	0	0	80	160	40			1	1	1			0	0	1				4.382026672	5.075173855	3.68887949	.	.
H11281		12	0	69.1	0	0	40	160	10			1	1	0			0	0	1				3.68887949	5.075173855	2.302585125	.	.
H11281		0	0	69.1	0	0	40	160	10			1	1	0			0	0	1				3.68887949	5.075173855	2.302585125	.	.
H11281		13	0	69.1	0	0	80	160	80	640	80	1	1	1	1	1	0	0	1	0	1	1	4.382026672	5.075173855	4.382026672	6.46146822	4.382026672
H11281		6	0	69.1	0	0	40	160	10			1	1	0			0	0	1				3.68887949	5.075173855	2.302585125	.	.
H11295		1	0	74.1	0	1	160	640	320			1	1	1			1	1	0				5.075173855	6.46146822	5.768321037	.	.
H11295		6	0	74.1	0	1	40	80	160			1	1	1			1	1	0				3.68887949	4.382026672	5.075173855	.	.
H11295		0	0	74.1	0	1	40	40	160			1	1	1			1	1	0				3.68887949	3.68887949	5.075173855	.	.
H11295		12	0	74.1	0	1	40	80	160			1	1	1			1	1	0				3.68887949	4.382026672	5.075173855	.	.
H11295		13	0	74.1	0	1	160	160	320	640	1280	1	1	1	1	1	1	1	0	1	1	1	5.075173855	5.075173855	5.768321037	6.46146822	7.154615402
H11302		13	1	81	1	1	320	160	160	320	320	1	1	1	1	1	0	0	1	0	0	1	5.768321037	5.075173855	5.075173855	5.768321037	5.768321037
H11302		6	1	81	1	1	320	160	80			1	1	1			0	0	1				5.768321037	5.075173855	4.382026672	.	.
H11302		0	1	81	1	1	320	160	40			1	1	1			0	0	1				5.768321037	5.075173855	3.68887949	.	.
H11302		1	1	81	1	1	320	160	160			1	1	1			0	0	1				5.768321037	5.075173855	5.075173855	.	.
H11302		12	1	81	1	1	320	160	80			1	1	1			0	0	1				5.768321037	5.075173855	4.382026672	.	.
H11316		0	1	70	0	1	10	40	40			0	1	1			1	1	1				2.302585125	3.68887949	3.68887949	.	.
H11316		1	1	70	0	1	80	2560	160			1	1	1			1	1	1				4.382026672	7.847762585	5.075173855	.	.
H11316		13	1	70	0	1																	.	.	.	.	.
H11316		12	1	70	0	1																	.	.	.	.	.
H11316		6	1	70	0	1																	.	.	.	.	.
H11320		0	1	68.1	0		5	10	5			0	0	0			1	1	1				1.609437943	2.302585125	1.609437943	.	.
H11320		1	1	68.1	0		320	160	40			1	1	1			1	1	1				5.768321037	5.075173855	3.68887949	.	.
H11320		13	1	68.1	0		320	80	40	160	640	1	1	1	1	1	1	1	1	1	1	1	5.768321037	4.382026672	3.68887949	5.075173855	6.46146822
H11320		12	1	68.1	0		80	40	20			1	1	0			1	1	1				4.382026672	3.68887949	2.995732307	.	.
H11320		6	1	68.1	0		80	40	20			1	1	0			1	1	1				4.382026672	3.68887949	2.995732307	.	.
H11334		6	1	67.7	0	0	20	40	10			0	1	0			1	1	0				2.995732307	3.68887949	2.302585125	.	.
H11334		13	1	67.7	0	0	80	320	80	640	160	1	1	1	1	1	1	1	0	1	1	1	4.382026672	5.768321037	4.382026672	6.46146822	5.075173855
H11334		1	1	67.7	0	0	40	80	10			1	1	0			1	1	0				3.68887949	4.382026672	2.302585125	.	.
H11334		12	1	67.7	0	0	20	40	10			0	1	0			1	1	0				2.995732307	3.68887949	2.302585125	.	.
H11334		0	1	67.7	0	0	5	10	5			0	0	0			1	1	0				1.609437943	2.302585125	1.609437943	.	.
H11348		13	1	67	0	0	320	160	80	640	40	1	1	1	1	1	1	1	1	1	1	0	5.768321037	5.075173855	4.382026672	6.46146822	3.68887949
H11348		0	1	67	0	0	5	20	20			0	0	0			1	1	1				1.609437943	2.995732307	2.995732307	.	.
H11348		1	1	67	0	0	80	2560	80			1	1	1			1	1	1				4.382026672	7.847762585	4.382026672	.	.
H11348		12	1	67	0	0	40	160	40			1	1	1			1	1	1				3.68887949	5.075173855	3.68887949	.	.
H11348		6	1	67	0	0	40	160	40			1	1	1			1	1	1				3.68887949	5.075173855	3.68887949	.	.
H11352		12	1	70.7	0	1																	.	.	.	.	.
H11352		0	1	70.7	0	1	20	5	5			0	0	0			1	1	1				2.995732307	1.609437943	1.609437943	.	.
H11352		13	1	70.7	0	1																	.	.	.	.	.
H11352		1	1	70.7	0	1	80	640	40			1	1	1			1	1	1				4.382026672	6.46146822	3.68887949	.	.
H11352		6	1	70.7	0	1	80	320	40			1	1	1			1	1	1				4.382026672	5.768321037	3.68887949	.	.
H11366		1	0	71.4	0	1	20	160	20			0	1	0			0	1	0				2.995732307	5.075173855	2.995732307	.	.
H11366		13	0	71.4	0	1	80	80	40	160	1280	1	1	1	1	1	1	1	0	1	1	1	4.382026672	4.382026672	3.68887949	5.075173855	7.154615402
H11366		6	0	71.4	0	1	160	80	20			1	1	0			1	1	0				5.075173855	4.382026672	2.995732307	.	.
H11366		12	0	71.4	0	1	10	40	20			0	1	0			1	1	0				2.302585125	3.68887949	2.995732307	.	.
H11366		0	0	71.4	0	1	5	20	5			0	0	0			0	1	0				1.609437943	2.995732307	1.609437943	.	.
H11370		6	0	69	0	1	80	80	10			1	1	0			0	1	0				4.382026672	4.382026672	2.302585125	.	.
H11370		0	0	69	0	1	80	20	10			1	0	0			0	1	0				4.382026672	2.995732307	2.302585125	.	.
H11370		13	0	69	0	1	80	80	20	160	80	1	1	0	1	1	0	1	0	0	0	1	4.382026672	4.382026672	2.995732307	5.075173855	4.382026672
H11370		12	0	69	0	1	80	80	10			1	1	0			0	1	0				4.382026672	4.382026672	2.302585125	.	.
H11370		1	0	69	0	1	80	80	20			1	1	0			0	1	0				4.382026672	4.382026672	2.995732307	.	.
H11384		1	0	68.1	0	1	80	640	40			1	1	1			0	1	0				4.382026672	6.46146822	3.68887949	.	.
H11384		13	0	68.1	0	1	40	80	160	320	80	1	1	1	1	1	0	1	0	0	1	0	3.68887949	4.382026672	5.075173855	5.768321037	4.382026672
H11384		6	0	68.1	0	1	80	80	40			1	1	1			0	1	0				4.382026672	4.382026672	3.68887949	.	.
H11384		0	0	68.1	0	1	40	40	40			1	1	1			0	1	0				3.68887949	3.68887949	3.68887949	.	.
H11384		12	0	68.1	0	1	40	80	40			1	1	1			0	1	0				3.68887949	4.382026672	3.68887949	.	.
H11398		6	1	75.4	1	1	80	80	80			1	1	1			0	0	1				4.382026672	4.382026672	4.382026672	.	.
H11398		0	1	75.4	1	1	80	80	80			1	1	1			0	0	1				4.382026672	4.382026672	4.382026672	.	.
H11398		12	1	75.4	1	1	80	80	80			1	1	1			0	0	1				4.382026672	4.382026672	4.382026672	.	.
H11398		1	1	75.4	1	1	80	160	640			1	1	1			0	0	1				4.382026672	5.075173855	6.46146822	.	.
H11398		13	1	75.4	1	1	160	80	160	320	1280	1	1	1	1	1	0	0	1	0	1	1	5.075173855	4.382026672	5.075173855	5.768321037	7.154615402
H11405		1	0	71.8	0	1	80	640	80			1	1	1			1	1	1				4.382026672	6.46146822	4.382026672	.	.
H11405		6	0	71.8	0	1	10	160	10			0	1	0			1	1	1				2.302585125	5.075173855	2.302585125	.	.
H11405		0	0	71.8	0	1	5	40	10			0	1	0			1	1	1				1.609437943	3.68887949	2.302585125	.	.
H11405		13	0	71.8	0	1	40	320	80	640	320	1	1	1	1	1	1	1	1	1	1	1	3.68887949	5.768321037	4.382026672	6.46146822	5.768321037
H11405		12	0	71.8	0	1	10	160	10			0	1	0			1	1	1				2.302585125	5.075173855	2.302585125	.	.
H11419		1	0	66.1	0	1	40	80	10			1	1	0			0	0	0				3.68887949	4.382026672	2.302585125	.	.
H11419		13	0	66.1	0	1	40	40	40	80	80	1	1	1	1	1	0	0	0	0	0	1	3.68887949	3.68887949	3.68887949	4.382026672	4.382026672
H11419		6	0	66.1	0	1	40	40	10			1	1	0			0	0	0				3.68887949	3.68887949	2.302585125	.	.
H11419		0	0	66.1	0	1	40	40	10			1	1	0			0	0	0				3.68887949	3.68887949	2.302585125	.	.
H11419		12	0	66.1	0	1	40	40	10			1	1	0			0	0	0				3.68887949	3.68887949	2.302585125	.	.
H11423		6	1	66.4	0	1	80	160	80			1	1	1			0	1	0				4.382026672	5.075173855	4.382026672	.	.
H11423		0	1	66.4	0	1	40	20	80			1	0	1			0	1	0				3.68887949	2.995732307	4.382026672	.	.
H11423		13	1	66.4	0	1	40	80	80	640	160	1	1	1	1	1	0	1	0	0	1	0	3.68887949	4.382026672	4.382026672	6.46146822	5.075173855
H11423		1	1	66.4	0	1	80	640	80			1	1	1			0	1	0				4.382026672	6.46146822	4.382026672	.	.
H11423		12	1	66.4	0	1	40	80	80			1	1	1			0	1	0				3.68887949	4.382026672	4.382026672	.	.
H11437		12	0	79.1	1	1	10	80	40			0	1	1			0	1	0				2.302585125	4.382026672	3.68887949	.	.
H11437		1	0	79.1	1	1	20	320	40			0	1	1			0	1	0				2.995732307	5.768321037	3.68887949	.	.
H11437		13	0	79.1	1	1	40	160	80	320	80	1	1	1	1	1	0	1	0	1	1	0	3.68887949	5.075173855	4.382026672	5.768321037	4.382026672
H11437		6	0	79.1	1	1	20	160	40			0	1	1			0	1	0				2.995732307	5.075173855	3.68887949	.	.
H11437		0	0	79.1	1	1	5	40	20			0	1	0			0	1	0				1.609437943	3.68887949	2.995732307	.	.
H11441	1	13	0	66.1	0	1	80	80	40	160	40	1	1	1	1	1	0	0	0	0	1	0	4.382026672	4.382026672	3.68887949	5.075173855	3.68887949
H11441	1	6	0	66.1	0	1	40	40	20			1	1	0			0	0	0				3.68887949	3.68887949	2.995732307	.	.
H11441	1	1	0	66.1	0	1	80	160	20			1	1	0			0	0	0				4.382026672	5.075173855	2.995732307	.	.
H11441	1	12	0	66.1	0	1	40	40	20			1	1	0			0	0	0				3.68887949	3.68887949	2.995732307	.	.
H11441	1	0	0	66.1	0	1	40	40	10			1	1	0			0	0	0				3.68887949	3.68887949	2.302585125	.	.
H11455		1	1	80.6	1	1	80	1280	40			1	1	1			0	1	0				4.382026672	7.154615402	3.68887949	.	.
H11455		6	1	80.6	1	1	40	160	20			1	1	0			0	1	0				3.68887949	5.075173855	2.995732307	.	.
H11455		12	1	80.6	1	1	40	160	20			1	1	0			0	1	0				3.68887949	5.075173855	2.995732307	.	.
H11455		13	1	80.6	1	1	80	160	20	640	1280	1	1	0	1	1	0	1	0	0	1	1	4.382026672	5.075173855	2.995732307	6.46146822	7.154615402
H11455		0	1	80.6	1	1	40	160	20			1	1	0			0	1	0				3.68887949	5.075173855	2.995732307	.	.
H11469		1	1	66.1	0	0	40	40	80			1	1	1			1	1	0				3.68887949	3.68887949	4.382026672	.	.
H11469		6	1	66.1	0	0	10	40	80			0	1	1			1	1	0				2.302585125	3.68887949	4.382026672	.	.
H11469		0	1	66.1	0	0	5	5	80			0	0	1			1	1	0				1.609437943	1.609437943	4.382026672	.	.
H11469		12	1	66.1	0	0	10	40	80			0	1	1			1	1	0				2.302585125	3.68887949	4.382026672	.	.
H11469		13	1	66.1	0	0	10	40	160	80	320	0	1	1	1	1	1	1	0	0	0	1	2.302585125	3.68887949	5.075173855	4.382026672	5.768321037
H11473		12	0	79.3	1	1	20	160	40			0	1	1			0	1	0				2.995732307	5.075173855	3.68887949	.	.
H11473		6	0	79.3	1	1	20	320	40			0	1	1			0	1	0				2.995732307	5.768321037	3.68887949	.	.
H11473		1	0	79.3	1	1	20	80	40			0	1	1			0	0	0				2.995732307	4.382026672	3.68887949	.	.
H11473		0	0	79.3	1	1	20	40	40			0	1	1			0	0	0				2.995732307	3.68887949	3.68887949	.	.
H11473		13	0	79.3	1	1	20	160	80	640	80	0	1	1	1	1	0	1	0	0	1	0	2.995732307	5.075173855	4.382026672	6.46146822	4.382026672
H11487		1	0	66.4	0	1	80	160	40			1	1	1			0	1	1				4.382026672	5.075173855	3.68887949	.	.
H11487		12	0	66.4	0	1	40	20	10			1	0	0			0	1	1				3.68887949	2.995732307	2.302585125	.	.
H11487		0	0	66.4	0	1	40	20	10			1	0	0			0	1	1				3.68887949	2.995732307	2.302585125	.	.
H11487		6	0	66.4	0	1	40	20	10			1	0	0			0	1	1				3.68887949	2.995732307	2.302585125	.	.
H11487		13	0	66.4	0	1	80	80	40	320	40	1	1	1	1	1	0	1	1	0	1	1	4.382026672	4.382026672	3.68887949	5.768321037	3.68887949
H11491		12	1	68.8	0	1	5	10	10			0	0	0			0	1	0				1.609437943	2.302585125	2.302585125	.	.
H11491		1	1	68.8	0	1	5	80	20			0	1	0			0	1	0				1.609437943	4.382026672	2.995732307	.	.
H11491		13	1	68.8	0	1	40	40	20	160	20	1	1	0	1	0	0	1	0	1	1	0	3.68887949	3.68887949	2.995732307	5.075173855	2.995732307
H11491		0	1	68.8	0	1	5	5	10			0	0	0			0	1	0				1.609437943	1.609437943	2.302585125	.	.
H11491		6	1	68.8	0	1	5	10	10			0	0	0			0	1	0				1.609437943	2.302585125	2.302585125	.	.
H11508		12	1	73.1	0	1	20	40	10			0	1	0			1	1	0				2.995732307	3.68887949	2.302585125	.	.
H11508		13	1	73.1	0	1	80	640	80	2560	160	1	1	1	1	1	1	1	0	1	1	1	4.382026672	6.46146822	4.382026672	7.847762585	5.075173855
H11508		0	1	73.1	0	1	5	5	5			0	0	0			1	1	0				1.609437943	1.609437943	1.609437943	.	.
H11508		6	1	73.1	0	1	40	40	10			1	1	0			1	1	0				3.68887949	3.68887949	2.302585125	.	.
H11508		1	1	73.1	0	1	40	80	10			1	1	0			1	1	0				3.68887949	4.382026672	2.302585125	.	.
H11512		12	0	69.3	0	1	80	80	40			1	1	1			0	1	1				4.382026672	4.382026672	3.68887949	.	.
H11512		6	0	69.3	0	1	80	80	40			1	1	1			0	1	1				4.382026672	4.382026672	3.68887949	.	.
H11512		0	0	69.3	0	1	80	40	20			1	1	0			0	1	1				4.382026672	3.68887949	2.995732307	.	.
H11512		13	0	69.3	0	1	80	80	160	160	320	1	1	1	1	1	0	1	1	0	0	1	4.382026672	4.382026672	5.075173855	5.075173855	5.768321037
H11512		1	0	69.3	0	1	160	320	160			1	1	1			0	1	1				5.075173855	5.768321037	5.075173855	.	.
H11526		6	0	69	0	1	160	80	20			1	1	0			0	1	1				5.075173855	4.382026672	2.995732307	.	.
H11526		13	0	69	0	1	320	640	160	2560	640	1	1	1	1	1	0	1	1	0	1	1	5.768321037	6.46146822	5.075173855	7.847762585	6.46146822
H11526		12	0	69	0	1	160	80	20			1	1	0			0	1	1				5.075173855	4.382026672	2.995732307	.	.
H11526		0	0	69	0	1	160	80	20			1	1	0			0	1	1				5.075173855	4.382026672	2.995732307	.	.
H11526		1	0	69	0	1	320	5120	80			1	1	1			0	1	1				5.768321037	8.540909767	4.382026672	.	.
H11530		1	0	65.2	0	1	80	40	80			1	1	1			0	0	0				4.382026672	3.68887949	4.382026672	.	.
H11530		0	0	65.2	0	1	40	20	80			1	0	1			0	0	0				3.68887949	2.995732307	4.382026672	.	.
H11530		6	0	65.2	0	1	80	20	80			1	0	1			0	0	0				4.382026672	2.995732307	4.382026672	.	.
H11530		12	0	65.2	0	1	80	20	80			1	0	1			0	0	0				4.382026672	2.995732307	4.382026672	.	.
H11530		13	0	65.2	0	1	80	20	160	40	80	1	0	1	1	1	0	0	0	0	0	0	4.382026672	2.995732307	5.075173855	3.68887949	4.382026672
H11544		12	1	88	1	1	20	640	160			0	1	1			0	1	1				2.995732307	6.46146822	5.075173855	.	.
H11544		1	1	88	1	1	320	5120	2560			1	1	1			0	1	1				5.768321037	8.540909767	7.847762585	.	.
H11544		0	1	88	1	1	5	40	10			0	1	0			0	1	1				1.609437943	3.68887949	2.302585125	.	.
H11544		13	1	88	1	1	320	640	320	2560	5120	1	1	1	1	1	0	1	1	1	1	1	5.768321037	6.46146822	5.768321037	7.847762585	8.540909767
H11544		6	1	88	1	1	40	640	160			1	1	1			0	1	1				3.68887949	6.46146822	5.075173855	.	.
H11558		6	0	76.2	1	0	160	160	40			1	1	1			0	1	1				5.075173855	5.075173855	3.68887949	.	.
H11558		1	0	76.2	1	0	640	320	160			1	1	1			0	1	1				6.46146822	5.768321037	5.075173855	.	.
H11558		12	0	76.2	1	0	160	80	20			1	1	0			0	1	1				5.075173855	4.382026672	2.995732307	.	.
H11558		0	0	76.2	1	0	320	10	5			1	0	0			0	1	1				5.768321037	2.302585125	1.609437943	.	.
H11558		13	0	76.2	1	0	160	640	80	2560	40	1	1	1	1	1	0	1	1	0	1	0	5.075173855	6.46146822	4.382026672	7.847762585	3.68887949
H11562		1	1	73.3	0	1	160	640	320			1	1	1			0	1	1				5.075173855	6.46146822	5.768321037	.	.
H11562		6	1	73.3	0	1	80	80	320			1	1	1			0	1	1				4.382026672	4.382026672	5.768321037	.	.
H11562		12	1	73.3	0	1	80	80	80			1	1	1			0	1	1				4.382026672	4.382026672	4.382026672	.	.
H11562		0	1	73.3	0	1	80	80	80			1	1	1			0	1	1				4.382026672	4.382026672	4.382026672	.	.
H11562		13	1	73.3	0	1	160	80	160	320	2560	1	1	1	1	1	0	1	1	0	1	1	5.075173855	4.382026672	5.075173855	5.768321037	7.847762585
H11576		13	1	71.11	0	0	80	160	320	320	320	1	1	1	1	1	0	1	0	0	1	0	4.382026672	5.075173855	5.768321037	5.768321037	5.768321037
H11576		1	1	71.11	0	0	160	640	160			1	1	1			0	1	0				5.075173855	6.46146822	5.075173855	.	.
H11576		0	1	71.11	0	0	80	80	160			1	1	1			0	1	0				4.382026672	4.382026672	5.075173855	.	.
H11576		6	1	71.11	0	0	80	80	160			1	1	1			0	1	0				4.382026672	4.382026672	5.075173855	.	.
H11576		12	1	71.11	0	0	80	80	160			1	1	1			0	1	0				4.382026672	4.382026672	5.075173855	.	.
H11580		12	0	73.4	0	1	80	40	40			1	1	1			0	1	1				4.382026672	3.68887949	3.68887949	.	.
H11580		1	0	73.4	0	1	160	320	160			1	1	1			0	1	1				5.075173855	5.768321037	5.075173855	.	.
H11580		6	0	73.4	0	1	80	40	40			1	1	1			0	1	1				4.382026672	3.68887949	3.68887949	.	.
H11580		0	0	73.4	0	1	80	40	40			1	1	1			0	1	1				4.382026672	3.68887949	3.68887949	.	.
H11580		13	0	73.4	0	1	80	320	640	1280	1280	1	1	1	1	1	0	1	1	0	1	1	4.382026672	5.768321037	6.46146822	7.154615402	7.154615402
H11594		1	1	66.11	0	1	40	160	160			1	1	1			1	1	1				3.68887949	5.075173855	5.075173855	.	.
H11594		6	1	66.11	0	1	20	20	160			0	0	1			1	1	1				2.995732307	2.995732307	5.075173855	.	.
H11594		0	1	66.11	0	1	5	10	5			0	0	0			1	1	1				1.609437943	2.302585125	1.609437943	.	.
H11594		13	1	66.11	0	1	320	80	320	320	320	1	1	1	1	1	1	1	1	1	1	1	5.768321037	4.382026672	5.768321037	5.768321037	5.768321037
H11594		12	1	66.11	0	1	20	20	40			0	0	1			1	1	1				2.995732307	2.995732307	3.68887949	.	.
H11601		6	0	73.2	0	1	40	640	80			1	1	1			1	1	0				3.68887949	6.46146822	4.382026672	.	.
H11601		0	0	73.2	0	1	20	80	80			0	1	1			1	1	0				2.995732307	4.382026672	4.382026672	.	.
H11601		12	0	73.2	0	1	20	160	80			0	1	1			1	1	0				2.995732307	5.075173855	4.382026672	.	.
H11601		1	0	73.2	0	1	80	5120	160			1	1	1			1	1	0				4.382026672	8.540909767	5.075173855	.	.
H11601		13	0	73.2	0	1	80	160	160	1280	1280	1	1	1	1	1	1	1	0	1	1	1	4.382026672	5.075173855	5.075173855	7.154615402	7.154615402
H11615		12	0	73.9	0	1	10	20	10			0	0	0			0	1	1				2.302585125	2.995732307	2.302585125	.	.
H11615		1	0	73.9	0	1	20	160	20			0	1	0			0	1	0				2.995732307	5.075173855	2.995732307	.	.
H11615		0	0	73.9	0	1	5	10	10			0	0	0			0	1	0				1.609437943	2.302585125	2.302585125	.	.
H11615		6	0	73.9	0	1	20	160	80			0	1	1			0	1	1				2.995732307	5.075173855	4.382026672	.	.
H11615		13	0	73.9	0	1	10	20	20	40	20	0	0	0	1	0	0	1	1	0	0	0	2.302585125	2.995732307	2.995732307	3.68887949	2.995732307
H11629		1	0	83.2	1	1	160	5120	160			1	1	1			1	1	1				5.075173855	8.540909767	5.075173855	.	.
H11629		13	0	83.2	1	1	80	640	160	1280	640	1	1	1	1	1	1	1	1	0	0	1	4.382026672	6.46146822	5.075173855	7.154615402	6.46146822
H11629		0	0	83.2	1	1	40	160	40			1	1	1			1	1	1				3.68887949	5.075173855	3.68887949	.	.
H11629		12	0	83.2	1	1	40	640	40			1	1	1			1	1	1				3.68887949	6.46146822	3.68887949	.	.
H11629		6	0	83.2	1	1	80	640	40			1	1	1			1	1	1				4.382026672	6.46146822	3.68887949	.	.
H11633		0	0	68.1	0	1	80	160	20			1	1	0			0	1	0				4.382026672	5.075173855	2.995732307	.	.
H11633		1	0	68.1	0	1	80	640	40			1	1	1			0	1	0				4.382026672	6.46146822	3.68887949	.	.
H11633		12	0	68.1	0	1	80	160	20			1	1	0			0	1	0				4.382026672	5.075173855	2.995732307	.	.
H11633		13	0	68.1	0	1	80	160	40	320	20	1	1	1	1	0	0	1	0	0	0	0	4.382026672	5.075173855	3.68887949	5.768321037	2.995732307
H11633		6	0	68.1	0	1																	.	.	.	.	.
H11647		6	0	75.8	1	1	40	640	160			1	1	1			1	1	1				3.68887949	6.46146822	5.075173855	.	.
H11647		1	0	75.8	1	1	160	2560	640			1	1	1			1	1	1				5.075173855	7.847762585	6.46146822	.	.
H11647		12	0	75.8	1	1	40	320	160			1	1	1			1	1	1				3.68887949	5.768321037	5.075173855	.	.
H11647		0	0	75.8	1	1	40	320	80			1	1	1			1	1	1				3.68887949	5.768321037	4.382026672	.	.
H11647		13	0	75.8	1	1	40	320	160	640	160	1	1	1	1	1	1	1	1	0	0	0	3.68887949	5.768321037	5.075173855	6.46146822	5.075173855
H11651		12	1	68.1	0	1	20	80	20			0	1	0			1	1	1				2.995732307	4.382026672	2.995732307	.	.
H11651		0	1	68.1	0	1	20	80	20			0	1	0			1	1	1				2.995732307	4.382026672	2.995732307	.	.
H11651		6	1	68.1	0	1	40	160	40			1	1	1			1	1	1				3.68887949	5.075173855	3.68887949	.	.
H11651		13	1	68.1	0	1	20	80	40	160	40	0	1	1	1	1	1	1	1	0	0	0	2.995732307	4.382026672	3.68887949	5.075173855	3.68887949
H11651		1	1	68.1	0	1	80	640	80			1	1	1			1	1	1				4.382026672	6.46146822	4.382026672	.	.
H11665		13	0	76.1	1	1	640	320	160	1280	640	1	1	1	1	1	0	1	0	0	1	1	6.46146822	5.768321037	5.075173855	7.154615402	6.46146822
H11665		6	0	76.1	1	1	640	640	160			1	1	1			0	1	0				6.46146822	6.46146822	5.075173855	.	.
H11665		1	0	76.1	1	1	640	2560	160			1	1	1			0	1	0				6.46146822	7.847762585	5.075173855	.	.
H11665		12	0	76.1	1	1	640	320	80			1	1	1			0	1	0				6.46146822	5.768321037	4.382026672	.	.
H11665		0	0	76.1	1	1	640	320	80			1	1	1			0	1	0				6.46146822	5.768321037	4.382026672	.	.
H11679		0	0	67.5	0	1	20	160	40			0	1	1			0	1	0				2.995732307	5.075173855	3.68887949	.	.
H11679		13	0	67.5	0	1	40	160	40	320	80	1	1	1	1	1	0	1	0	0	0	0	3.68887949	5.075173855	3.68887949	5.768321037	4.382026672
H11679		6	0	67.5	0	1	20	160	40			0	1	1			0	1	0				2.995732307	5.075173855	3.68887949	.	.
H11679		1	0	67.5	0	1	40	1280	80			1	1	1			0	1	0				3.68887949	7.154615402	4.382026672	.	.
H11679		12	0	67.5	0	1	20	160	40			0	1	1			0	1	0				2.995732307	5.075173855	3.68887949	.	.
H11683		12	0	69.2	0	1	80	80	640			1	1	1			1	1	0				4.382026672	4.382026672	6.46146822	.	.
H11683		0	0	69.2	0	1	80	40	640			1	1	1			1	1	0				4.382026672	3.68887949	6.46146822	.	.
H11683		1	0	69.2	0	1	320	640	1280			1	1	1			1	1	0				5.768321037	6.46146822	7.154615402	.	.
H11683		13	0	69.2	0	1	80	80	640	320	640	1	1	1	1	1	1	1	0	0	1	0	4.382026672	4.382026672	6.46146822	5.768321037	6.46146822
H11683		6	0	69.2	0	1	80	80	640			1	1	1			1	1	0				4.382026672	4.382026672	6.46146822	.	.
H11697		1	0	68.8	0	1	80	1280	80			1	1	1			1	0	0				4.382026672	7.154615402	4.382026672	.	.
H11697		13	0	68.8	0	1	80	640	80	2560	80	1	1	1	1	1	1	0	0	1	1	0	4.382026672	6.46146822	4.382026672	7.847762585	4.382026672
H11697		12	0	68.8	0	1	10	640	80			0	1	1			1	0	0				2.302585125	6.46146822	4.382026672	.	.
H11697		0	0	68.8	0	1	5	640	80			0	1	1			1	0	0				1.609437943	6.46146822	4.382026672	.	.
H11697		6	0	68.8	0	1	10	640	80			0	1	1			1	0	0				2.302585125	6.46146822	4.382026672	.	.
H11704		12	0	81	1	1	40	40	160			1	1	1			0	0	0				3.68887949	3.68887949	5.075173855	.	.
H11704		0	0	81	1	1	40	40	160			1	1	1			0	0	0				3.68887949	3.68887949	5.075173855	.	.
H11704		6	0	81	1	1	40	80	160			1	1	1			0	0	0				3.68887949	4.382026672	5.075173855	.	.
H11704		13	0	81	1	1	80	40	160	80	640	1	1	1	1	1	0	0	0	0	0	1	4.382026672	3.68887949	5.075173855	4.382026672	6.46146822
H11704		1	0	81	1	1	40	80	160			1	1	1			0	0	0				3.68887949	4.382026672	5.075173855	.	.
H11718		12	0	67	0	1	160	160	40			1	1	1			0	1	0				5.075173855	5.075173855	3.68887949	.	.
H11718		13	0	67	0	1	160	160	80	640	320	1	1	1	1	1	0	1	0	0	1	1	5.075173855	5.075173855	4.382026672	6.46146822	5.768321037
H11718		6	0	67	0	1	160	160	40			1	1	1			0	1	0				5.075173855	5.075173855	3.68887949	.	.
H11718		0	0	67	0	1	160	160	40			1	1	1			0	1	0				5.075173855	5.075173855	3.68887949	.	.
H11718		1	0	67	0	1	320	1280	80			1	1	1			0	1	0				5.768321037	7.154615402	4.382026672	.	.
H11722		6	1	72.1	0	1	40	160	40			1	1	1			0	1	1				3.68887949	5.075173855	3.68887949	.	.
H11722		0	1	72.1	0	1	40	80	40			1	1	1			0	1	1				3.68887949	4.382026672	3.68887949	.	.
H11722		12	1	72.1	0	1	40	160	40			1	1	1			0	1	1				3.68887949	5.075173855	3.68887949	.	.
H11722		1	1	72.1	0	1	80	5120	160			1	1	1			0	1	1				4.382026672	8.540909767	5.075173855	.	.
H11722		13	1	72.1	0	1	40	160	80	320	20	1	1	1	1	0	0	1	1	0	0	0	3.68887949	5.075173855	4.382026672	5.768321037	2.995732307
H11736		12	0	66	0	1	5	40	5			0	1	0			0	1	0				1.609437943	3.68887949	1.609437943	.	.
H11736		0	0	66	0	1	5	40	5			0	1	0			0	1	0				1.609437943	3.68887949	1.609437943	.	.
H11736		13	0	66	0	1	20	160	10	640	20	0	1	0	1	0	0	1	0	1	1	1	2.995732307	5.075173855	2.302585125	6.46146822	2.995732307
H11736		6	0	66	0	1	5	40	5			0	1	0			0	1	0				1.609437943	3.68887949	1.609437943	.	.
H11736		1	0	66	0	1	20	640	10			0	1	0			0	1	0				2.995732307	6.46146822	2.302585125	.	.
H11740		6	0	68.11	0	1	320	640	40			1	1	1			1	0	1				5.768321037	6.46146822	3.68887949	.	.
H11740		13	0	68.11	0	1	320	640	40	1280	320	1	1	1	1	1	1	0	1	0	0	1	5.768321037	6.46146822	3.68887949	7.154615402	5.768321037
H11740		0	0	68.11	0	1	320	640	10			1	1	0			1	0	1				5.768321037	6.46146822	2.302585125	.	.
H11740		12	0	68.11	0	1	320	640	40			1	1	1			1	0	1				5.768321037	6.46146822	3.68887949	.	.
H11740		1	0	68.11	0	1	640	1280	320			1	1	1			1	0	1				6.46146822	7.154615402	5.768321037	.	.
H11754		12	0	70	0	1	40	80	80			1	1	1			0	0	0				3.68887949	4.382026672	4.382026672	.	.
H11754		1	0	70	0	1	40	160	80			1	1	1			0	0	0				3.68887949	5.075173855	4.382026672	.	.
H11754		13	0	70	0	1	40	80	80	160	160	1	1	1	1	1	0	0	0	0	0	0	3.68887949	4.382026672	4.382026672	5.075173855	5.075173855
H11754		0	0	70	0	1	40	80	80			1	1	1			0	0	0				3.68887949	4.382026672	4.382026672	.	.
H11754		6	0	70	0	1	40	80	80			1	1	1			0	0	0				3.68887949	4.382026672	4.382026672	.	.
H11768		1	0	68.8	0	1	80	5120	160			1	1	1			1	1	1				4.382026672	8.540909767	5.075173855	.	.
H11768		6	0	68.8	0	1	20	640	20			0	1	0			1	1	1				2.995732307	6.46146822	2.995732307	.	.
H11768		0	0	68.8	0	1	10	40	20			0	1	0			1	1	1				2.302585125	3.68887949	2.995732307	.	.
H11768		12	0	68.8	0	1	20	320	20			0	1	0			1	1	1				2.995732307	5.768321037	2.995732307	.	.
H11768		13	0	68.8	0	1	40	320	40	1280	160	1	1	1	1	1	1	1	1	0	1	1	3.68887949	5.768321037	3.68887949	7.154615402	5.075173855
H11772		6	0	65.4	0	1	20	40	10			0	1	0			1	1	1				2.995732307	3.68887949	2.302585125	.	.
H11772		0	0	65.4	0	1	20	20	10			0	0	0			1	1	1				2.995732307	2.995732307	2.302585125	.	.
H11772		13	0	65.4	0	1	80	80	40	160	40	1	1	1	1	1	1	1	1	1	1	1	4.382026672	4.382026672	3.68887949	5.075173855	3.68887949
H11772		1	0	65.4	0	1	80	640	80			1	1	1			1	1	1				4.382026672	6.46146822	4.382026672	.	.
H11772		12	0	65.4	0	1	20	40	10			0	1	0			1	1	1				2.995732307	3.68887949	2.302585125	.	.
H11786		1	0	67.1	0	1	40	80	80			1	1	1			0	0	0				3.68887949	4.382026672	4.382026672	.	.
H11786		13	0	67.1	0	1	40	40	40	80	80	1	1	1	1	1	0	0	0	0	0	0	3.68887949	3.68887949	3.68887949	4.382026672	4.382026672
H11786		6	0	67.1	0	1	40	80	80			1	1	1			0	0	0				3.68887949	4.382026672	4.382026672	.	.
H11786		12	0	67.1	0	1	40	40	40			1	1	1			0	0	0				3.68887949	3.68887949	3.68887949	.	.
H11786		0	0	67.1	0	1	40	40	40			1	1	1			0	0	0				3.68887949	3.68887949	3.68887949	.	.
H11790		1	0	77.11	1	1	20	640	160			0	1	1			0	1	1				2.995732307	6.46146822	5.075173855	.	.
H11790		6	0	77.11	1	1	5	40	20			0	1	0			0	1	1				1.609437943	3.68887949	2.995732307	.	.
H11790		13	0	77.11	1	1	20	80	40	160	80	0	1	1	1	1	0	1	1	1	1	1	2.995732307	4.382026672	3.68887949	5.075173855	4.382026672
H11790		12	0	77.11	1	1	5	20	20			0	0	0			0	1	1				1.609437943	2.995732307	2.995732307	.	.
H11790		0	0	77.11	1	1	5	20	5			0	0	0			0	1	1				1.609437943	2.995732307	1.609437943	.	.
H11807		6	0	73.4	0	1	10	40	5			0	1	0			1	1	0				2.302585125	3.68887949	1.609437943	.	.
H11807		1	0	73.4	0	1	160	160	20			1	1	0			1	1	0				5.075173855	5.075173855	2.995732307	.	.
H11807		12	0	73.4	0	1	10	20	5			0	0	0			1	1	0				2.302585125	2.995732307	1.609437943	.	.
H11807		0	0	73.4	0	1	10	20	5			0	0	0			1	1	0				2.302585125	2.995732307	1.609437943	.	.
H11807		13	0	73.4	0	1	40	20	20	80	40	1	0	0	1	1	1	1	0	1	1	1	3.68887949	2.995732307	2.995732307	4.382026672	3.68887949
H11811		12	1	78.3	1	0	40	320	80			1	1	1			1	1	1				3.68887949	5.768321037	4.382026672	.	.
H11811		6	1	78.3	1	0	40	320	80			1	1	1			1	1	1				3.68887949	5.768321037	4.382026672	.	.
H11811		13	1	78.3	1	0	80	1280	320	2560	1280	1	1	1	1	1	1	1	1	0	1	1	4.382026672	7.154615402	5.768321037	7.847762585	7.154615402
H11811		0	1	78.3	1	0	40	320	80			1	1	1			1	1	1				3.68887949	5.768321037	4.382026672	.	.
H11811		1	1	78.3	1	0	160	1280	320			1	1	1			1	1	1				5.075173855	7.154615402	5.768321037	.	.
H11825		1	1	71.4	0	1	160	1280	40			1	1	1			1	1	0				5.075173855	7.154615402	3.68887949	.	.
H11825		0	1	71.4	0	1	40	160	20			1	1	0			1	1	0				3.68887949	5.075173855	2.995732307	.	.
H11825		12	1	71.4	0	1	40	160	20			1	1	0			1	1	0				3.68887949	5.075173855	2.995732307	.	.
H11825		6	1	71.4	0	1	40	160	20			1	1	0			1	1	0				3.68887949	5.075173855	2.995732307	.	.
H11825		13	1	71.4	0	1	80	160	640	640	640	1	1	1	1	1	1	1	0	0	1	1	4.382026672	5.075173855	6.46146822	6.46146822	6.46146822
H11839		1	0	69.3	0	1	320	640	320			1	1	1			1	1	1				5.768321037	6.46146822	5.768321037	.	.
H11839		0	0	69.3	0	1	80	20	20			1	0	0			1	1	1				4.382026672	2.995732307	2.995732307	.	.
H11839		12	0	69.3	0	1																	.	.	.	.	.
H11839		6	0	69.3	0	1	80	160	40			1	1	1			1	1	1				4.382026672	5.075173855	3.68887949	.	.
H11839		13	0	69.3	0	1																	.	.	.	.	.
H11843		12	1	70.1	0	1																	.	.	.	.	.
H11843		6	1	70.1	0	1																	.	.	.	.	.
H11843		13	1	70.1	0	1																	.	.	.	.	.
H11843		1	1	70.1	0	1	40	2560	320			1	1	1			1	1	0				3.68887949	7.847762585	5.768321037	.	.
H11843		0	1	70.1	0	1	10	40	160			0	1	1			1	1	0				2.302585125	3.68887949	5.075173855	.	.
H11857		6	0	65.11	0	1	80	80	80			1	1	1			1	0	1				4.382026672	4.382026672	4.382026672	.	.
H11857		1	0	65.11	0	1	320	160	160			1	1	1			1	0	1				5.768321037	5.075173855	5.075173855	.	.
H11857		0	0	65.11	0	1	20	80	40			0	1	1			1	0	1				2.995732307	4.382026672	3.68887949	.	.
H11857		13	0	65.11	0	1	40	80	80	160	160	1	1	1	1	1	1	0	1	0	0	1	3.68887949	4.382026672	4.382026672	5.075173855	5.075173855
H11857		12	0	65.11	0	1	40	80	40			1	1	1			1	0	1				3.68887949	4.382026672	3.68887949	.	.
H11861		6	1	72.9	0	1	40	40	160			1	1	1			0	1	0				3.68887949	3.68887949	5.075173855	.	.
H11861		12	1	72.9	0	1	40	40	160			1	1	1			0	1	0				3.68887949	3.68887949	5.075173855	.	.
H11861		13	1	72.9	0	1	40	40	160	160	160	1	1	1	1	1	0	1	0	0	1	0	3.68887949	3.68887949	5.075173855	5.075173855	5.075173855
H11861		1	1	72.9	0	1	80	320	160			1	1	1			0	1	0				4.382026672	5.768321037	5.075173855	.	.
H11861		0	1	72.9	0	1	40	20	160			1	0	1			0	1	0				3.68887949	2.995732307	5.075173855	.	.
H11875		13	1	80.4	1		160	160	160	320	320	1	1	1	1	1	0	0	1	0	1	1	5.075173855	5.075173855	5.075173855	5.768321037	5.768321037
H11875		0	1	80.4	1		160	80	40			1	1	1			0	0	1				5.075173855	4.382026672	3.68887949	.	.
H11875		12	1	80.4	1		160	80	40			1	1	1			0	0	1				5.075173855	4.382026672	3.68887949	.	.
H11875		1	1	80.4	1		160	160	160			1	1	1			0	0	1				5.075173855	5.075173855	5.075173855	.	.
H11875		6	1	80.4	1		160	80	40			1	1	1			0	0	1				5.075173855	4.382026672	3.68887949	.	.
H11889		0	0	68.2	0	1	320	640	160			1	1	1			0	1	1				5.768321037	6.46146822	5.075173855	.	.
H11889		13	0	68.2	0	1	320	640	320	1280	160	1	1	1	1	1	0	1	1	0	0	0	5.768321037	6.46146822	5.768321037	7.154615402	5.075173855
H11889		12	0	68.2	0	1	320	640	160			1	1	1			0	1	1				5.768321037	6.46146822	5.075173855	.	.
H11889		6	0	68.2	0	1	320	640	160			1	1	1			0	1	1				5.768321037	6.46146822	5.075173855	.	.
H11889		1	0	68.2	0	1	320	2560	640			1	1	1			0	1	1				5.768321037	7.847762585	6.46146822	.	.
H11893		1	1	74	0	1	320	640	320			1	1	1			1	1	0				5.768321037	6.46146822	5.768321037	.	.
H11893		6	1	74	0	1	20	40	160			0	1	1			1	1	0				2.995732307	3.68887949	5.075173855	.	.
H11893		12	1	74	0	1	20	40	160			0	1	1			1	1	0				2.995732307	3.68887949	5.075173855	.	.
H11893		13	1	74	0	1	20	40	160	160	40	0	1	1	1	1	1	1	0	0	1	0	2.995732307	3.68887949	5.075173855	5.075173855	3.68887949
H11893		0	1	74	0	1	20	40	160			0	1	1			1	1	0				2.995732307	3.68887949	5.075173855	.	.
H11900		1	0	73.6	0	1	160	1280	160			1	1	1			0	1	1				5.075173855	7.154615402	5.075173855	.	.
H11900		13	0	73.6	0	1	80	160	40	640	160	1	1	1	1	1	0	1	1	0	1	1	4.382026672	5.075173855	3.68887949	6.46146822	5.075173855
H11900		0	0	73.6	0	1	80	80	10			1	1	0			0	1	1				4.382026672	4.382026672	2.302585125	.	.
H11900		12	0	73.6	0	1	80	160	20			1	1	0			0	1	1				4.382026672	5.075173855	2.995732307	.	.
H11900		6	0	73.6	0	1	80	160	80			1	1	1			0	1	1				4.382026672	5.075173855	4.382026672	.	.
H11914		0	1	78.3	1	1	10	20	5			0	0	0			1	1	1				2.302585125	2.995732307	1.609437943	.	.
H11914		6	1	78.3	1	1	10	160	10			0	1	0			1	1	1				2.302585125	5.075173855	2.302585125	.	.
H11914		12	1	78.3	1	1	10	160	10			0	1	0			1	1	1				2.302585125	5.075173855	2.302585125	.	.
H11914		1	1	78.3	1	1	80	2560	40			1	1	1			1	1	1				4.382026672	7.847762585	3.68887949	.	.
H11914		13	1	78.3	1	1	40	160	20	320	160	1	1	0	1	1	1	1	1	1	0	1	3.68887949	5.075173855	2.995732307	5.768321037	5.075173855
H11928		1	0	69.7	0	1	80	2560	320			1	1	1			1	1	1				4.382026672	7.847762585	5.768321037	.	.
H11928		6	0	69.7	0	1	20	320	80			0	1	1			1	1	1				2.995732307	5.768321037	4.382026672	.	.
H11928		12	0	69.7	0	1	20	320	20			0	1	0			1	1	1				2.995732307	5.768321037	2.995732307	.	.
H11928		0	0	69.7	0	1	20	320	20			0	1	0			1	1	1				2.995732307	5.768321037	2.995732307	.	.
H11928		13	0	69.7	0	1	20	320	40	640	40	0	1	1	1	1	1	1	1	0	0	0	2.995732307	5.768321037	3.68887949	6.46146822	3.68887949
H20016		1	0	69.5	0	0	20	1280	40			0	1	1			0	1	1				2.995732307	7.154615402	3.68887949	.	.
H20016		13	0	69.5	0	0	320	640	40	1280	80	1	1	1	1	1	0	1	1	1	1	1	5.768321037	6.46146822	3.68887949	7.154615402	4.382026672
H20016		0	0	69.5	0	0	5	160	5			0	1	0			0	1	1				1.609437943	5.075173855	1.609437943	.	.
H20016		6	0	69.5	0	0	20	160	20			0	1	0			0	1	1				2.995732307	5.075173855	2.995732307	.	.
H20016		12	0	69.5	0	0	5	160	10			0	1	0			0	1	1				1.609437943	5.075173855	2.302585125	.	.
H20020		1	0	77.1	1	0	40	80	20			1	1	0			1	1	0				3.68887949	4.382026672	2.995732307	.	.
H20020		6	0	77.1	1	0	10	10	10			0	0	0			1	1	0				2.302585125	2.302585125	2.302585125	.	.
H20020		0	0	77.1	1	0	5	5	5			0	0	0			1	1	0				1.609437943	1.609437943	1.609437943	.	.
H20020		13	0	77.1	1	0	20	80	20	320	80	0	1	0	1	1	1	1	0	0	1	1	2.995732307	4.382026672	2.995732307	5.768321037	4.382026672
H20020		12	0	77.1	1	0	10	10	10			0	0	0			1	1	0				2.302585125	2.302585125	2.302585125	.	.
H20034		6	1	69.1	0	1	20	80	40			0	1	1			0	1	1				2.995732307	4.382026672	3.68887949	.	.
H20034		13	1	69.1	0	1	160	640	40	2560	80	1	1	1	1	1	0	1	1	1	1	1	5.075173855	6.46146822	3.68887949	7.847762585	4.382026672
H20034		12	1	69.1	0	1	5	80	20			0	1	0			0	1	1				1.609437943	4.382026672	2.995732307	.	.
H20034		1	1	69.1	0	1	20	1280	80			0	1	1			0	1	1				2.995732307	7.154615402	4.382026672	.	.
H20034		0	1	69.1	0	1	5	80	5			0	1	0			0	1	1				1.609437943	4.382026672	1.609437943	.	.
H20048		6	1	82.11	1	0	10	320	5			0	1	0			0	1	0				2.302585125	5.768321037	1.609437943	.	.
H20048		1	1	82.11	1	0	10	640	5			0	1	0			0	1	0				2.302585125	6.46146822	1.609437943	.	.
H20048		0	1	82.11	1	0	10	40	5			0	1	0			0	1	0				2.302585125	3.68887949	1.609437943	.	.
H20048		12	1	82.11	1	0	10	320	5			0	1	0			0	1	0				2.302585125	5.768321037	1.609437943	.	.
H20048		13	1	82.11	1	0	80	320	20	1280	160	1	1	0	1	1	0	1	0	1	1	1	4.382026672	5.768321037	2.995732307	7.154615402	5.075173855
H20052		0	1	66.4	0	0	10	40	40			0	1	1			1	1	0				2.302585125	3.68887949	3.68887949	.	.
H20052		6	1	66.4	0	0	20	160	40			0	1	1			1	1	0				2.995732307	5.075173855	3.68887949	.	.
H20052		13	1	66.4	0	0	20	160	80	640	20	0	1	1	1	0	1	1	0	0	1	0	2.995732307	5.075173855	4.382026672	6.46146822	2.995732307
H20052		1	1	66.4	0	0	80	640	80			1	1	1			1	1	0				4.382026672	6.46146822	4.382026672	.	.
H20052		12	1	66.4	0	0	20	160	40			0	1	1			1	1	0				2.995732307	5.075173855	3.68887949	.	.
H20066		0	1	75.6	1	0	10	10	5			0	0	0			1	1	1				2.302585125	2.302585125	1.609437943	.	.
H20066		1	1	75.6	1	0	320	160	160			1	1	1			1	1	1				5.768321037	5.075173855	5.075173855	.	.
H20066		12	1	75.6	1	0	80	10	10			1	0	0			1	1	1				4.382026672	2.302585125	2.302585125	.	.
H20066		13	1	75.6	1	0	80	160	40	640	80	1	1	1	1	1	1	1	1	0	1	1	4.382026672	5.075173855	3.68887949	6.46146822	4.382026672
H20066		6	1	75.6	1	0	80	10	10			1	0	0			1	1	1				4.382026672	2.302585125	2.302585125	.	.
H20070		1	1	83	1	1	80	80	160			1	1	1			1	1	1				4.382026672	4.382026672	5.075173855	.	.
H20070		12	1	83	1	1	10	10	20			0	0	0			1	1	1				2.302585125	2.302585125	2.995732307	.	.
H20070		0	1	83	1	1	5	5	5			0	0	0			1	1	1				1.609437943	1.609437943	1.609437943	.	.
H20070		13	1	83	1	1	40	40	20	80	80	1	1	0	1	1	1	1	1	1	1	1	3.68887949	3.68887949	2.995732307	4.382026672	4.382026672
H20070		6	1	83	1	1	10	10	20			0	0	0			1	1	1				2.302585125	2.302585125	2.995732307	.	.
H20084		0	1	67.8	0	0	5	40	5			0	1	0			0	1	0				1.609437943	3.68887949	1.609437943	.	.
H20084		12	1	67.8	0	0	5	320	20			0	1	0			0	1	1				1.609437943	5.768321037	2.995732307	.	.
H20084		1	1	67.8	0	0	5	2560	10			0	1	0			0	1	0				1.609437943	7.847762585	2.302585125	.	.
H20084		13	1	67.8	0	0	20	320	80	640	5	0	1	1	1	0	0	1	1	1	0	0	2.995732307	5.768321037	4.382026672	6.46146822	1.609437943
H20084		6	1	67.8	0	0	5	320	40			0	1	1			0	1	1				1.609437943	5.768321037	3.68887949	.	.
H20098		13	1	71.4	0	0	160	320	10	320	40	1	1	0	1	1	0	0	0	1	1	1	5.075173855	5.768321037	2.302585125	5.768321037	3.68887949
H20098		12	1	71.4	0	0	5	10	10			0	0	0			0	0	0				1.609437943	2.302585125	2.302585125	.	.
H20098		1	1	71.4	0	0	10	20	5			0	0	0			0	0	0				2.302585125	2.995732307	1.609437943	.	.
H20098		0	1	71.4	0	0	5	5	5			0	0	0			0	0	0				1.609437943	1.609437943	1.609437943	.	.
H20098		6	0	71.4	0	0	5	10	10			0	0	0			0	0	0				1.609437943	2.302585125	2.302585125	.	.
H20105		12	0	76	1	0	10	640	20			0	1	0			0	1	1				2.302585125	6.46146822	2.995732307	.	.
H20105		6	0	76	1	0	10	1280	40			0	1	1			0	1	1				2.302585125	7.154615402	3.68887949	.	.
H20105		0	0	76	1	0	5	40	5			0	1	0			0	1	1				1.609437943	3.68887949	1.609437943	.	.
H20105		13	0	76	1	0	320	640	80	1280	80	1	1	1	1	1	0	1	1	1	0	1	5.768321037	6.46146822	4.382026672	7.154615402	4.382026672
H20105		1	0	76	1	0	10	2560	80			0	1	1			0	1	1				2.302585125	7.847762585	4.382026672	.	.
H20119		1	1	69.11	0	1	20	80	80			0	1	1			0	1	0				2.995732307	4.382026672	4.382026672	.	.
H20119		13	1	69.11	0	1	40	640	160	320	40	1	1	1	1	1	0	1	0	1	1	0	3.68887949	6.46146822	5.075173855	5.768321037	3.68887949
H20119		0	1	69.11	0	1	5	10	40			0	0	1			0	1	0				1.609437943	2.302585125	3.68887949	.	.
H20119		12	1	69.11	0	1	5	20	80			0	0	1			0	1	0				1.609437943	2.995732307	4.382026672	.	.
H20119		6	1	69.11	0	1	5	40	160			0	1	1			0	1	0				1.609437943	3.68887949	5.075173855	.	.
H20123		1	1	66.4	0	0	10	1280	5			0	1	0			0	1	0				2.302585125	7.154615402	1.609437943	.	.
H20123		13	1	66.4	0	0	160	640	20	1280	160	1	1	0	1	1	0	1	0	1	1	1	5.075173855	6.46146822	2.995732307	7.154615402	5.075173855
H20123		6	1	66.4	0	0	10	640	5			0	1	0			0	1	0				2.302585125	6.46146822	1.609437943	.	.
H20123		12	1	66.4	0	0	10	320	5			0	1	0			0	1	0				2.302585125	5.768321037	1.609437943	.	.
H20123		0	1	66.4	0	0	5	80	5			0	1	0			0	1	0				1.609437943	4.382026672	1.609437943	.	.
H20137		6	1	72.7	0	0	5	160	5			0	1	0			0	1	0				1.609437943	5.075173855	1.609437943	.	.
H20137		13	1	72.7	0	0	80	320	5	320	5	1	1	0	1	0	0	1	0	1	1	0	4.382026672	5.768321037	1.609437943	5.768321037	1.609437943
H20137		12	1	72.7	0	0	5	80	5			0	1	0			0	1	0				1.609437943	4.382026672	1.609437943	.	.
H20137		1	1	72.7	0	0	5	640	5			0	1	0			0	1	0				1.609437943	6.46146822	1.609437943	.	.
H20137		0	1	72.7	0	0	5	10	5			0	0	0			0	1	0				1.609437943	2.302585125	1.609437943	.	.
H20141		12	1	69.11	0	1	20	20	80			0	0	1			0	1	1				2.995732307	2.995732307	4.382026672	.	.
H20141		1	1	69.11	0	1	10	80	20			0	1	0			0	1	0				2.302585125	4.382026672	2.995732307	.	.
H20141		13	1	69.11	0	1	20	40	80	40	40	0	1	1	1	1	0	1	1	0	0	0	2.995732307	3.68887949	4.382026672	3.68887949	3.68887949
H20141		6	1	69.11	0	1	20	40	80			0	1	1			0	1	1				2.995732307	3.68887949	4.382026672	.	.
H20141		0	1	69.11	0	1	5	10	5			0	0	0			0	1	0				1.609437943	2.302585125	1.609437943	.	.
H20155		0	0	67	0	0	10	5	10			0	0	0			0	0	1				2.302585125	1.609437943	2.302585125	.	.
H20155		12	0	67	0	0	10	10	10			0	0	0			0	0	1				2.302585125	2.302585125	2.302585125	.	.
H20155		6	0	67	0	0	10	10	10			0	0	0			0	0	1				2.302585125	2.302585125	2.302585125	.	.
H20155		1	0	67	0	0	10	20	40			0	0	1			0	0	1				2.302585125	2.995732307	3.68887949	.	.
H20155		13	0	67	0	0	80	160	10	160	5	1	1	0	1	0	0	0	1	1	1	0	4.382026672	5.075173855	2.302585125	5.075173855	1.609437943
H20169		13	0	69.4	0	0	640	320	10	320	640	1	1	0	1	1	1	1	0	0	1	1	6.46146822	5.768321037	2.302585125	5.768321037	6.46146822
H20169		12	0	69.4	0	0	320	40	10			1	1	0			1	1	0				5.768321037	3.68887949	2.302585125	.	.
H20169		6	0	69.4	0	0	320	80	10			1	1	0			1	1	0				5.768321037	4.382026672	2.302585125	.	.
H20169		1	0	69.4	0	0	320	160	10			1	1	0			1	1	0				5.768321037	5.075173855	2.302585125	.	.
H20169		0	0	69.4	0	0	5	5	5			0	0	0			1	1	0				1.609437943	1.609437943	1.609437943	.	.
H20173		0	1	70	0	1	5	10	5			0	0	0			1	1	1				1.609437943	2.302585125	1.609437943	.	.
H20173		12	1	70	0	1	5	40	10			0	1	0			1	1	1				1.609437943	3.68887949	2.302585125	.	.
H20173		1	1	70	0	1	40	160	40			1	1	1			1	1	1				3.68887949	5.075173855	3.68887949	.	.
H20173		6	1	70	0	1	10	80	10			0	1	0			1	1	1				2.302585125	4.382026672	2.302585125	.	.
H20173		13	1	70	0	1	80	80	20	160	80	1	1	0	1	1	1	1	1	1	1	1	4.382026672	4.382026672	2.995732307	5.075173855	4.382026672
H20187		13	1	68.8	0	0	160	80	80	80	40	1	1	1	1	1	0	0	0	0	1	0	5.075173855	4.382026672	4.382026672	4.382026672	3.68887949
H20187		12	1	68.8	0	0	80	20	20			1	0	0			0	0	0				4.382026672	2.995732307	2.995732307	.	.
H20187		6	1	68.8	0	0	80	20	20			1	0	0			0	0	0				4.382026672	2.995732307	2.995732307	.	.
H20187		1	1	68.8	0	0	80	20	5			1	0	0			0	0	0				4.382026672	2.995732307	1.609437943	.	.
H20187		0	1	68.8	0	0	80	5	5			1	0	0			0	0	0				4.382026672	1.609437943	1.609437943	.	.
H20191		12	0	77.11	1	0	10	80	160			0	1	1			0	1	1				2.302585125	4.382026672	5.075173855	.	.
H20191		1	0	77.11	1	0	20	640	160			0	1	1			0	1	1				2.995732307	6.46146822	5.075173855	.	.
H20191		6	0	77.11	1	0	20	160	160			0	1	1			0	1	1				2.995732307	5.075173855	5.075173855	.	.
H20191		13	0	77.11	1	0	320	160	160	160	320	1	1	1	1	1	0	1	1	1	0	0	5.768321037	5.075173855	5.075173855	5.075173855	5.768321037
H20191		0	0	77.11	1	0	5	80	40			0	1	1			0	1	1				1.609437943	4.382026672	3.68887949	.	.
H20208		12	1	74.11	0	1	40	40	40			1	1	1			1	1	1				3.68887949	3.68887949	3.68887949	.	.
H20208		6	1	74.11	0	1	40	80	80			1	1	1			1	1	1				3.68887949	4.382026672	4.382026672	.	.
H20208		1	1	74.11	0	1	80	160	80			1	1	1			1	1	1				4.382026672	5.075173855	4.382026672	.	.
H20208		13	1	74.11	0	1	320	320	80	640	160	1	1	1	1	1	1	1	1	1	1	1	5.768321037	5.768321037	4.382026672	6.46146822	5.075173855
H20208		0	1	74.11	0	1	10	5	5			0	0	0			1	1	1				2.302585125	1.609437943	1.609437943	.	.
H20212		13	0	66	0	1	80	320	80	640	320	1	1	1	1	1	1	1	1	0	1	1	4.382026672	5.768321037	4.382026672	6.46146822	5.768321037
H20212		6	0	66	0	1	80	320	80			1	1	1			1	1	1				4.382026672	5.768321037	4.382026672	.	.
H20212		0	0	66	0	1	5	80	5			0	1	0			1	1	1				1.609437943	4.382026672	1.609437943	.	.
H20212		12	0	66	0	1	40	160	40			1	1	1			1	1	1				3.68887949	5.075173855	3.68887949	.	.
H20212		1	0	66	0	1	160	1280	160			1	1	1			1	1	1				5.075173855	7.154615402	5.075173855	.	.
H20226		6	1	65.9	0	1	20	40	80			0	1	1			1	1	1				2.995732307	3.68887949	4.382026672	.	.
H20226		12	1	65.9	0	1	20	40	40			0	1	1			1	1	1				2.995732307	3.68887949	3.68887949	.	.
H20226		1	1	65.9	0	1	40	160	160			1	1	1			1	1	1				3.68887949	5.075173855	5.075173855	.	.
H20226		0	1	65.9	0	1	10	20	10			0	0	0			1	1	1				2.302585125	2.995732307	2.302585125	.	.
H20226		13	1	65.9	0	1	80	80	80	160	80	1	1	1	1	1	1	1	1	1	1	0	4.382026672	4.382026672	4.382026672	5.075173855	4.382026672
H20230		6	1	75.11	1	0	5	160	40			0	1	1			0	1	1				1.609437943	5.075173855	3.68887949	.	.
H20230		12	1	75.11	1	0	5	160	40			0	1	1			0	1	1				1.609437943	5.075173855	3.68887949	.	.
H20230		1	1	75.11	1	0	5	640	160			0	1	1			0	1	1				1.609437943	6.46146822	5.075173855	.	.
H20230		0	1	75.11	1	0	5	160	20			0	1	0			0	1	1				1.609437943	5.075173855	2.995732307	.	.
H20230		13	1	75.11	1	0	160	640	80	1280	80	1	1	1	1	1	0	1	1	1	1	0	5.075173855	6.46146822	4.382026672	7.154615402	4.382026672
H20244		13	1	65.6	0	0	1280	1280	80	1280	2560	1	1	1	1	1	1	1	1	1	1	1	7.154615402	7.154615402	4.382026672	7.154615402	7.847762585
H20244		6	1	65.6	0	0	10	320	80			0	1	1			1	1	1				2.302585125	5.768321037	4.382026672	.	.
H20244		0	1	65.6	0	0	5	20	5			0	0	0			1	1	1				1.609437943	2.995732307	1.609437943	.	.
H20244		1	1	65.6	0	0	40	640	160			1	1	1			1	1	1				3.68887949	6.46146822	5.075173855	.	.
H20244		12	1	65.6	0	0	10	160	80			0	1	1			1	1	1				2.302585125	5.075173855	4.382026672	.	.
H20258		6	0	65.11	0	0	10	80	20			0	1	0			0	1	0				2.302585125	4.382026672	2.995732307	.	.
H20258		1	0	65.11	0	0	10	320	20			0	1	0			0	1	0				2.302585125	5.768321037	2.995732307	.	.
H20258		0	0	65.11	0	0	5	5	5			0	0	0			0	1	0				1.609437943	1.609437943	1.609437943	.	.
H20258		12	0	65.11	0	0	10	40	10			0	1	0			0	1	0				2.302585125	3.68887949	2.302585125	.	.
H20258		13	0	65.11	0	0	320	160	160	320	160	1	1	1	1	1	0	1	0	1	1	1	5.768321037	5.075173855	5.075173855	5.768321037	5.075173855
H20262	1	0	0	66.11	0	0	10	5	5			0	0	0			0	1	0				2.302585125	1.609437943	1.609437943	.	.
H20262	1	1	0	66.11	0	0	10	80	5			0	1	0			0	1	0				2.302585125	4.382026672	1.609437943	.	.
H20262	1	12	0	66.11	0	0	80	10	5			1	0	0			1	1	0				4.382026672	2.302585125	1.609437943	.	.
H20262	1	13	0	66.11	0	0	80	160	40	320	1280	1	1	1	1	1	1	1	0	0	1	1	4.382026672	5.075173855	3.68887949	5.768321037	7.154615402
H20262	1	6	0	66.11	0	0	160	20	5			1	0	0			1	1	0				5.075173855	2.995732307	1.609437943	.	.
H20276		1	1	77.1	1	0	320	1280	5			1	1	0			1	1	0				5.768321037	7.154615402	1.609437943	.	.
H20276		13	1	77.1	1	0	160	320	20	640	40	1	1	0	1	1	1	1	0	0	0	1	5.075173855	5.768321037	2.995732307	6.46146822	3.68887949
H20276		0	1	77.1	1	0	10	20	5			0	0	0			1	1	0				2.302585125	2.995732307	1.609437943	.	.
H20276		12	1	77.1	1	0	80	320	5			1	1	0			1	1	0				4.382026672	5.768321037	1.609437943	.	.
H20276		6	1	77.1	1	0	160	640	5			1	1	0			1	1	0				5.075173855	6.46146822	1.609437943	.	.
H20280		13	1	72	0	1	80	80	640	80	320	1	1	1	1	1	0	1	0	0	0	1	4.382026672	4.382026672	6.46146822	4.382026672	5.768321037
H20280		6	1	72	0	1	80	160	80			1	1	1			0	1	0				4.382026672	5.075173855	4.382026672	.	.
H20280		1	1	72	0	1	80	40	80			1	1	1			0	0	0				4.382026672	3.68887949	4.382026672	.	.
H20280		12	1	72	0	1	40	40	80			1	1	1			0	1	0				3.68887949	3.68887949	4.382026672	.	.
H20280		0	1	72	0	1	40	20	80			1	0	1			0	0	0				3.68887949	2.995732307	4.382026672	.	.
H20294		1	1	67.9	0	1	80	80	20			1	1	0			1	1	0				4.382026672	4.382026672	2.995732307	.	.
H20294		6	1	67.9	0	1	80	80	20			1	1	0			1	1	0				4.382026672	4.382026672	2.995732307	.	.
H20294		12	1	67.9	0	1	40	20	5			1	0	0			1	1	0				3.68887949	2.995732307	1.609437943	.	.
H20294		0	1	67.9	0	1	20	5	5			0	0	0			1	1	0				2.995732307	1.609437943	1.609437943	.	.
H20294		13	1	67.9	0	1	80	320	10	320	320	1	1	0	1	1	1	1	0	0	1	1	4.382026672	5.768321037	2.302585125	5.768321037	5.768321037
H20301		0	0	79.11	1	0	5	5	5			0	0	0			0	1	0				1.609437943	1.609437943	1.609437943	.	.
H20301		13	0	79.11	1	0	40	160	20	320	640	1	1	0	1	1	0	1	0	1	1	1	3.68887949	5.075173855	2.995732307	5.768321037	6.46146822
H20301		12	0	79.11	1	0	5	10	5			0	0	0			0	1	0				1.609437943	2.302585125	1.609437943	.	.
H20301		1	0	79.11	1	0	20	40	10			0	1	0			0	1	0				2.995732307	3.68887949	2.302585125	.	.
H20301		6	0	79.11	1	0	10	20	10			0	0	0			0	1	0				2.302585125	2.995732307	2.302585125	.	.
H20315		12	0	70.11	0	0	160	40	40			1	1	1			1	1	1				5.075173855	3.68887949	3.68887949	.	.
H20315		1	0	70.11	0	0	640	160	80			1	1	1			1	1	1				6.46146822	5.075173855	4.382026672	.	.
H20315		0	0	70.11	0	0	20	10	5			0	0	0			1	1	1				2.995732307	2.302585125	1.609437943	.	.
H20315		6	0	70.11	0	0	320	80	80			1	1	1			1	1	1				5.768321037	4.382026672	4.382026672	.	.
H20315		13	0	70.11	0	0	1280	640	80	1280	640	1	1	1	1	1	1	1	1	1	1	1	7.154615402	6.46146822	4.382026672	7.154615402	6.46146822
H20329		12	0	67.3	0	0	40	160	40			1	1	1			1	1	1				3.68887949	5.075173855	3.68887949	.	.
H20329		6	0	67.3	0	0	40	320	80			1	1	1			1	1	1				3.68887949	5.768321037	4.382026672	.	.
H20329		13	0	67.3	0	0	320	640	320	1280	640	1	1	1	1	1	1	1	1	1	1	1	5.768321037	6.46146822	5.768321037	7.154615402	6.46146822
H20329		1	0	67.3	0	0	320	640	320			1	1	1			1	1	1				5.768321037	6.46146822	5.768321037	.	.
H20329		0	0	67.3	0	0	20	80	20			0	1	0			1	1	1				2.995732307	4.382026672	2.995732307	.	.
H20333		1	0	77.11	1	0	640	320	160			1	1	1			1	1	1				6.46146822	5.768321037	5.075173855	.	.
H20333		0	0	77.11	1	0	5	5	5			0	0	0			1	1	1				1.609437943	1.609437943	1.609437943	.	.
H20333		12	0	77.11	1	0	160	80	80			1	1	1			1	1	1				5.075173855	4.382026672	4.382026672	.	.
H20333		6	0	77.11	1	0	160	80	160			1	1	1			1	1	1				5.075173855	4.382026672	5.075173855	.	.
H20333		13	0	77.11	1	0	1280	640	160	1280	160	1	1	1	1	1	1	1	1	1	1	0	7.154615402	6.46146822	5.075173855	7.154615402	5.075173855
H20347		0	0	69.11	0	0	5	5	5			0	0	0			1	1	1				1.609437943	1.609437943	1.609437943	.	.
H20347		12	0	69.11	0	0	10	320	40			0	1	1			1	1	1				2.302585125	5.768321037	3.68887949	.	.
H20347		13	0	69.11	0	0	320	1280	80	1280	1280	1	1	1	1	1	1	1	1	1	1	1	5.768321037	7.154615402	4.382026672	7.154615402	7.154615402
H20347		1	0	69.11	0	0	40	1280	160			1	1	1			1	1	1				3.68887949	7.154615402	5.075173855	.	.
H20347		6	0	69.11	0	0	20	640	80			0	1	1			1	1	1				2.995732307	6.46146822	4.382026672	.	.
H20351		6	1	75.11	1	0	40	80	80			1	1	1			1	1	1				3.68887949	4.382026672	4.382026672	.	.
H20351		0	1	75.11	1	0	5	10	5			0	0	0			1	1	0				1.609437943	2.302585125	1.609437943	.	.
H20351		13	1	75.11	1	0	80	160	20	160	320	1	1	0	1	1	1	1	1	0	0	1	4.382026672	5.075173855	2.995732307	5.075173855	5.768321037
H20351		1	1	75.11	1	0	40	320	20			1	1	0			1	1	0				3.68887949	5.768321037	2.995732307	.	.
H20351		12	1	75.11	1	0	40	80	20			1	1	0			1	1	1				3.68887949	4.382026672	2.995732307	.	.
H20365		0	1	75.11	1	0	20	5	5			0	0	0			1	0	0				2.995732307	1.609437943	1.609437943	.	.
H20365		6	1	75.11	1	0	40	10	10			1	0	0			1	0	0				3.68887949	2.302585125	2.302585125	.	.
H20365		1	1	75.11	1	0	80	20	10			1	0	0			1	0	0				4.382026672	2.995732307	2.302585125	.	.
H20365		13	1	75.11	1	0	80	20	10	20	5	1	0	0	0	0	1	0	0	0	0	0	4.382026672	2.995732307	2.302585125	2.995732307	1.609437943
H20365		12	1	75.11	1	0	40	10	10			1	0	0			1	0	0				3.68887949	2.302585125	2.302585125	.	.
H20379		13	0	67.4	0	0	160	320	40	640	320	1	1	1	1	1	1	1	1	1	0	1	5.075173855	5.768321037	3.68887949	6.46146822	5.768321037
H20379		12	0	67.4	0	0	20	320	20			0	1	0			1	1	1				2.995732307	5.768321037	2.995732307	.	.
H20379		0	0	67.4	0	0	5	20	10			0	0	0			1	1	1				1.609437943	2.995732307	2.302585125	.	.
H20379		1	0	67.4	0	0	80	640	40			1	1	1			1	1	1				4.382026672	6.46146822	3.68887949	.	.
H20379		6	0	67.4	0	0	40	640	40			1	1	1			1	1	1				3.68887949	6.46146822	3.68887949	.	.
H20383		6	0	73.11	0	0	10	20	10			0	0	0			1	0	1				2.302585125	2.995732307	2.302585125	.	.
H20383		1	0	73.11	0	0	40	20	40			1	0	1			1	0	1				3.68887949	2.995732307	3.68887949	.	.
H20383		0	0	73.11	0	0	5	10	5			0	0	0			1	0	1				1.609437943	2.302585125	1.609437943	.	.
H20383		13	0	73.11	0	0	320	40	20	80	160	1	1	0	1	1	1	0	1	1	1	1	5.768321037	3.68887949	2.995732307	4.382026672	5.075173855
H20383		12	0	73.11	0	0	10	20	10			0	0	0			1	0	1				2.302585125	2.995732307	2.302585125	.	.
H20397		13	1	75.1	1	0	40	160	40	320	40	1	1	1	1	1	1	1	1	1	1	0	3.68887949	5.075173855	3.68887949	5.768321037	3.68887949
H20397		12	1	75.1	1	0	10	40	20			0	1	0			1	1	1				2.302585125	3.68887949	2.995732307	.	.
H20397		6	1	75.1	1	0	20	80	40			0	1	1			1	1	1				2.995732307	4.382026672	3.68887949	.	.
H20397		1	1	75.1	1	0	40	160	40			1	1	1			1	1	1				3.68887949	5.075173855	3.68887949	.	.
H20397		0	1	75.1	1	0	5	20	5			0	0	0			1	1	1				1.609437943	2.995732307	1.609437943	.	.
H20404		13	0	85.1	1	0	40	160	40	320	20	1	1	1	1	0	0	0	1	1	1	0	3.68887949	5.075173855	3.68887949	5.768321037	2.995732307
H20404		12	0	85.1	1	0	5	20	40			0	0	1			0	0	1				1.609437943	2.995732307	3.68887949	.	.
H20404		6	0	85.1	1	0	10	20	80			0	0	1			0	0	1				2.302585125	2.995732307	4.382026672	.	.
H20404		1	0	85.1	1	0	20	20	160			0	0	1			0	0	1				2.995732307	2.995732307	5.075173855	.	.
H20404		0	0	85.1	1	0	5	10	5			0	0	0			0	0	1				1.609437943	2.302585125	1.609437943	.	.
H20418		6	0	68.3	0	1	80	1280	320			1	1	1			0	1	1				4.382026672	7.154615402	5.768321037	.	.
H20418		13	0	68.3	0	1	320	320	160	320	320	1	1	1	1	1	0	1	1	1	1	1	5.768321037	5.768321037	5.075173855	5.768321037	5.768321037
H20418		1	0	68.3	0	1	160	640	160			1	1	1			0	1	1				5.075173855	6.46146822	5.075173855	.	.
H20418		0	0	68.3	0	1	80	20	5			1	0	0			0	1	1				4.382026672	2.995732307	1.609437943	.	.
H20418		12	0	68.3	0	1	80	40	20			1	1	0			0	1	1				4.382026672	3.68887949	2.995732307	.	.
H20422		0	0	73.11	0	0	5	5	5			0	0	0			0	0	1				1.609437943	1.609437943	1.609437943	.	.
H20422		13	0	73.11	0	0	80	80	640	160	320	1	1	1	1	1	1	1	1	1	1	1	4.382026672	4.382026672	6.46146822	5.075173855	5.768321037
H20422		1	0	73.11	0	0	10	20	40			0	0	1			0	0	1				2.302585125	2.995732307	3.68887949	.	.
H20422		12	0	73.11	0	0	5	5	10			0	0	0			1	1	1				1.609437943	1.609437943	2.302585125	.	.
H20422		6	0	73.11	0	0	160	320	20			1	1	0			1	1	1				5.075173855	5.768321037	2.995732307	.	.
H20436		13	0	79.1	1	0	40	80	5	160	20	1	1	0	1	0	1	1	0	1	0	1	3.68887949	4.382026672	1.609437943	5.075173855	2.995732307
H20436		6	0	79.1	1	0	40	640	5			1	1	0			1	1	0				3.68887949	6.46146822	1.609437943	.	.
H20436		1	0	79.1	1	0	40	1280	5			1	1	0			1	1	0				3.68887949	7.154615402	1.609437943	.	.
H20436		0	0	79.1	1	0	5	5	5			0	0	0			1	1	0				1.609437943	1.609437943	1.609437943	.	.
H20436		12	0	79.1	1	0	5	80	5			0	1	0			1	1	0				1.609437943	4.382026672	1.609437943	.	.
H20440		6	0	69.4	0	1	80	80	640			1	1	1			0	1	1				4.382026672	4.382026672	6.46146822	.	.
H20440		13	0	69.4	0	1	320	80	160	80	640	1	1	1	1	1	0	1	1	1	0	1	5.768321037	4.382026672	5.075173855	4.382026672	6.46146822
H20440		0	0	69.4	0	1	80	20	20			1	0	0			0	1	1				4.382026672	2.995732307	2.995732307	.	.
H20440		1	0	69.4	0	1	80	80	80			1	1	1			0	1	1				4.382026672	4.382026672	4.382026672	.	.
H20440		12	0	69.4	0	1	80	80	80			1	1	1			0	1	1				4.382026672	4.382026672	4.382026672	.	.
H20445		1	0	74.2	0	0	640	80	40			1	1	1			1	1	1				6.46146822	4.382026672	3.68887949	.	.
H20445		0	0	74.2	0	0	40	5	5			1	0	0			1	1	1				3.68887949	1.609437943	1.609437943	.	.
H20445		6	0	74.2	0	0	40	160	40			1	1	1			1	1	1				3.68887949	5.075173855	3.68887949	.	.
H20445		12	0	74.2	0	0	40	80	40			1	1	1			1	1	1				3.68887949	4.382026672	3.68887949	.	.
H20445		13	0	74.2	0	0	320	2560	40	5120	640	1	1	1	1	1	1	1	1	1	1	1	5.768321037	7.847762585	3.68887949	8.540909767	6.46146822
H20468		6	1	71.11	0	0	160	80	40			1	1	1			1	1	1				5.075173855	4.382026672	3.68887949	.	.
H20468		13	1	71.11	0	0	640	2560	40	5120	80	1	1	1	1	1	1	1	1	1	1	1	6.46146822	7.847762585	3.68887949	8.540909767	4.382026672
H20468		0	1	71.11	0	0	5	80	5			0	1	0			0	1	0				1.609437943	4.382026672	1.609437943	.	.
H20468		12	1	71.11	0	0	5	80	5			0	1	0			1	1	1				1.609437943	4.382026672	1.609437943	.	.
H20468		1	1	71.11	0	0	5	640	20			0	1	0			0	1	0				1.609437943	6.46146822	2.995732307	.	.
H20472		12	1	66.11	0	1	40	40	80			1	1	1			0	1	0				3.68887949	3.68887949	4.382026672	.	.
H20472		1	1	66.11	0	1	160	160	640			1	1	1			0	1	0				5.075173855	5.075173855	6.46146822	.	.
H20472		6	1	66.11	0	1	40	40	80			1	1	1			0	1	0				3.68887949	3.68887949	4.382026672	.	.
H20472		13	1	66.11	0	1	320	80	320	160	640	1	1	1	1	1	0	1	0	1	1	1	5.768321037	4.382026672	5.768321037	5.075173855	6.46146822
H20472		0	1	66.11	0	1	160	10	320			1	0	1			0	1	0				5.075173855	2.302585125	5.768321037	.	.
H20486		0	1	69.5	0	1	20	160	5			0	1	0			0	1	1				2.995732307	5.075173855	1.609437943	.	.
H20486		6	1	69.5	0	1	20	160	5			0	1	0			0	1	1				2.995732307	5.075173855	1.609437943	.	.
H20486		1	1	69.5	0	1	20	640	40			0	1	1			0	1	1				2.995732307	6.46146822	3.68887949	.	.
H20486		12	1	69.5	0	1	20	160	5			0	1	0			0	1	1				2.995732307	5.075173855	1.609437943	.	.
H20486		13	1	69.5	0	1	20	320	20	320	80	0	1	0	1	1	0	1	1	0	0	1	2.995732307	5.768321037	2.995732307	5.768321037	4.382026672
H20490		6	0	68.6	0	1	5	10	20			0	0	0			1	1	1				1.609437943	2.302585125	2.995732307	.	.
H20490		12	0	68.6	0	1	5	10	20			0	0	0			1	1	1				1.609437943	2.302585125	2.995732307	.	.
H20490		1	0	68.6	0	1	320	640	40			1	1	1			1	1	1				5.768321037	6.46146822	3.68887949	.	.
H20490		0	0	68.6	0	1	80	80	5			1	1	0			1	1	1				4.382026672	4.382026672	1.609437943	.	.
H20490		13	0	68.6	0	1	320	320	20	640	160	1	1	0	1	1	1	1	1	1	1	1	5.768321037	5.768321037	2.995732307	6.46146822	5.075173855
H20507		12	0	74.3	0	0	80	160	40			1	1	1			1	1	1				4.382026672	5.075173855	3.68887949	.	.
H20507		1	0	74.3	0	0	80	5120	160			1	1	1			1	1	1				4.382026672	8.540909767	5.075173855	.	.
H20507		13	0	74.3	0	0	640	1280	640	1280	640	1	1	1	1	1	1	1	1	1	1	1	6.46146822	7.154615402	6.46146822	7.154615402	6.46146822
H20507		6	0	74.3	0	0	80	160	40			1	1	1			1	1	1				4.382026672	5.075173855	3.68887949	.	.
H20507		0	0	74.3	0	0	5	5	5			0	0	0			1	1	1				1.609437943	1.609437943	1.609437943	.	.
H20511		1	1	69.9	0	1	5	160	80			0	1	1			0	1	1				1.609437943	5.075173855	4.382026672	.	.
H20511		6	1	69.9	0	1	5	160	80			0	1	1			0	1	1				1.609437943	5.075173855	4.382026672	.	.
H20511		12	1	69.9	0	1	5	80	40			0	1	1			0	1	1				1.609437943	4.382026672	3.68887949	.	.
H20511		13	1	69.9	0	1	80	80	40	160	80	1	1	1	1	1	0	1	1	1	0	0	4.382026672	4.382026672	3.68887949	5.075173855	4.382026672
H20511		0	1	69.9	0	1	5	10	10			0	0	0			0	1	1				1.609437943	2.302585125	2.302585125	.	.
H20525		1	0	72	0	0	1280	640	320			1	1	1			1	1	1				7.154615402	6.46146822	5.768321037	.	.
H20525		0	0	72	0	0	10	5	5			0	0	0			1	1	1				2.302585125	1.609437943	1.609437943	.	.
H20525		13	0	72	0	0	640	640	80	640	160	1	1	1	1	1	1	1	1	1	1	1	6.46146822	6.46146822	4.382026672	6.46146822	5.075173855
H20525		6	0	72	0	0	80	160	20			1	1	0			1	1	1				4.382026672	5.075173855	2.995732307	.	.
H20525		12	0	72	0	0	80	160	20			1	1	0			1	1	1				4.382026672	5.075173855	2.995732307	.	.
H20539		13	0	76.11	1	0	40	80	10	160	5	1	1	0	1	0	0	1	0	1	1	0	3.68887949	4.382026672	2.302585125	5.075173855	1.609437943
H20539		6	0	76.11	1	0	10	80	10			0	1	0			0	1	0				2.302585125	4.382026672	2.302585125	.	.
H20539		0	0	76.11	1	0	5	5	5			0	0	0			0	1	0				1.609437943	1.609437943	1.609437943	.	.
H20539		12	0	76.11	1	0	10	10	10			0	0	0			0	1	0				2.302585125	2.302585125	2.302585125	.	.
H20539		1	0	76.11	1	0	10	160	10			0	1	0			0	1	0				2.302585125	5.075173855	2.302585125	.	.
H20543		0	0	76.11	1	0	5	40	5			0	1	0			0	1	0				1.609437943	3.68887949	1.609437943	.	.
H20543		13	0	76.11	1	0	160	80	10	160	40	1	1	0	1	1	0	1	0	1	1	1	5.075173855	4.382026672	2.302585125	5.075173855	3.68887949
H20543		6	0	76.11	1	0	10	80	10			0	1	0			0	1	0				2.302585125	4.382026672	2.302585125	.	.
H20543		12	0	76.11	1	0	10	40	10			0	1	0			0	1	0				2.302585125	3.68887949	2.302585125	.	.
H20543		1	0	76.11	1	0	10	160	10			0	1	0			0	1	0				2.302585125	5.075173855	2.302585125	.	.
H20557		13	0	78	1	0	640	640	80	1280	640	1	1	1	1	1	1	1	1	1	0	1	6.46146822	6.46146822	4.382026672	7.154615402	6.46146822
H20557		6	0	78	1	0	80	640	80			1	1	1			1	1	1				4.382026672	6.46146822	4.382026672	.	.
H20557		1	0	78	1	0	160	2560	40			1	1	1			1	1	1				5.075173855	7.847762585	3.68887949	.	.
H20557		12	0	78	1	0	80	640	40			1	1	1			1	1	1				4.382026672	6.46146822	3.68887949	.	.
H20557		0	0	78	1	0	5	20	10			0	0	0			1	1	1				1.609437943	2.995732307	2.302585125	.	.
H20561		6	1	64.11	0	0	10	40	80			0	1	1			0	1	1				2.302585125	3.68887949	4.382026672	.	.
H20561		13	1	64.11	0	0	640	320	80	640	160	1	1	1	1	1	0	1	1	1	1	1	6.46146822	5.768321037	4.382026672	6.46146822	5.075173855
H20561		12	1	64.11	0	0	10	40	40			0	1	1			0	1	1				2.302585125	3.68887949	3.68887949	.	.
H20561		1	1	64.11	0	0	20	160	160			0	1	1			0	1	1				2.995732307	5.075173855	5.075173855	.	.
H20561		0	1	64.11	0	0	5	5	5			0	0	0			0	1	1				1.609437943	1.609437943	1.609437943	.	.
H20575		6	0	65.8	0	0	10	160	10			0	1	0			1	1	0				2.302585125	5.075173855	2.302585125	.	.
H20575		1	0	65.8	0	0	40	640	20			1	1	0			1	1	0				3.68887949	6.46146822	2.995732307	.	.
H20575		13	0	65.8	0	0	40	160	20	320	160	1	1	0	1	1	1	1	0	1	1	1	3.68887949	5.075173855	2.995732307	5.768321037	5.075173855
H20575		0	0	65.8	0	0	5	10	5			0	0	0			1	1	0				1.609437943	2.302585125	1.609437943	.	.
H20575		12	0	65.8	0	0	10	80	5			0	1	0			1	1	0				2.302585125	4.382026672	1.609437943	.	.
H20589		6	1	83	1	0	320	320	10			1	1	0			1	1	0				5.768321037	5.768321037	2.302585125	.	.
H20589		0	1	83	1	0	5	40	5			0	1	0			0	1	0				1.609437943	3.68887949	1.609437943	.	.
H20589		12	1	83	1	0	40	160	10			1	1	0			1	1	0				3.68887949	5.075173855	2.302585125	.	.
H20589		13	1	83	1	0	40	160	10	320	320	1	1	0	1	1	1	1	0	0	0	1	3.68887949	5.075173855	2.302585125	5.768321037	5.768321037
H20589		1	1	83	1	0	20	1280	20			0	1	0			0	1	0				2.995732307	7.154615402	2.995732307	.	.
H20593		13	0	72	0	0	160	640	40	1280	320	1	1	1	1	1	1	1	1	1	1	1	5.075173855	6.46146822	3.68887949	7.154615402	5.768321037
H20593		1	0	72	0	0	40	640	320			1	1	1			1	1	1				3.68887949	6.46146822	5.768321037	.	.
H20593		12	0	72	0	0	10	80	40			0	1	1			1	1	1				2.302585125	4.382026672	3.68887949	.	.
H20593		6	0	72	0	0	10	160	80			0	1	1			1	1	1				2.302585125	5.075173855	4.382026672	.	.
H20593		0	0	72	0	0	5	20	40			0	0	1			1	1	1				1.609437943	2.995732307	3.68887949	.	.
H20600		0	0	79.11	1	0	5	5	320			0	0	1			0	1	0				1.609437943	1.609437943	5.768321037	.	.
H20600		12	0	79.11	1	0	5	10	160			0	0	1			0	1	0				1.609437943	2.302585125	5.075173855	.	.
H20600		1	0	79.11	1	0	10	80	320			0	1	1			0	1	0				2.302585125	4.382026672	5.768321037	.	.
H20600		13	0	79.11	1	0	40	80	160	160	80	1	1	1	1	1	0	1	0	1	1	0	3.68887949	4.382026672	5.075173855	5.075173855	4.382026672
H20600		6	0	79.11	1	0	10	40	160			0	1	1			0	1	0				2.302585125	3.68887949	5.075173855	.	.
H20614		6	0	65.8	0	0	5	80	80			0	1	1			0	1	1				1.609437943	4.382026672	4.382026672	.	.
H20614		13	0	65.8	0	0	160	320	80	640	640	1	1	1	1	1	0	1	1	1	1	1	5.075173855	5.768321037	4.382026672	6.46146822	6.46146822
H20614		12	0	65.8	0	0	5	80	40			0	1	1			0	1	1				1.609437943	4.382026672	3.68887949	.	.
H20614		1	0	65.8	0	0	10	160	160			0	1	1			0	1	1				2.302585125	5.075173855	5.075173855	.	.
H20614		0	0	65.8	0	0	5	5	20			0	0	0			0	1	1				1.609437943	1.609437943	2.995732307	.	.
H20628		0	0	80.11	1		5	20	5			0	0	0			0	1	0				1.609437943	2.995732307	1.609437943	.	.
H20628		1	0	80.11	1		20	80	20			0	1	0			0	1	0				2.995732307	4.382026672	2.995732307	.	.
H20628		6	0	80.11	1		10	40	5			0	1	0			0	1	0				2.302585125	3.68887949	1.609437943	.	.
H20628		13	0	80.11	1		80	40	5	80	20	1	1	0	1	0	0	1	0	1	0	1	4.382026672	3.68887949	1.609437943	4.382026672	2.995732307
H20628		12	0	80.11	1		10	40	5			0	1	0			0	1	0				2.302585125	3.68887949	1.609437943	.	.
H20632		12	0	84	1	1	10	40	40			0	1	1			0	1	1				2.302585125	3.68887949	3.68887949	.	.
H20632		6	0	84	1	1	10	40	40			0	1	1			0	1	1				2.302585125	3.68887949	3.68887949	.	.
H20632		0	0	84	1	1	5	5	5			0	0	0			0	1	1				1.609437943	1.609437943	1.609437943	.	.
H20632		13	0	84	1	1	80	320	40	640	320	1	1	1	1	1	0	1	1	1	1	1	4.382026672	5.768321037	3.68887949	6.46146822	5.768321037
H20632		1	0	84	1	1	20	40	40			0	1	1			0	1	1				2.995732307	3.68887949	3.68887949	.	.
H20646		13	0	77.2	1	0	80	160	80	320	40	1	1	1	1	1	0	1	1	1	1	0	4.382026672	5.075173855	4.382026672	5.768321037	3.68887949
H20646		0	0	77.2	1	0	5	5	5			0	0	0			0	0	1				1.609437943	1.609437943	1.609437943	.	.
H20646		6	0	77.2	1	0	10	80	80			0	1	1			0	1	1				2.302585125	4.382026672	4.382026672	.	.
H20646		12	0	77.2	1	0	5	20	80			0	0	1			0	1	1				1.609437943	2.995732307	4.382026672	.	.
H20646		1	0	77.2	1	0	5	20	160			0	0	1			0	0	1				1.609437943	2.995732307	5.075173855	.	.
H20650		1	0	66.11	0	0	40	80	320			1	1	1			0	1	0				3.68887949	4.382026672	5.768321037	.	.
H20650		0	0	66.11	0	0	20	5	160			0	0	1			0	1	0				2.995732307	1.609437943	5.075173855	.	.
H20650		13	0	66.11	0	0	40	40	160	40	320	1	1	1	1	1	0	1	0	0	0	0	3.68887949	3.68887949	5.075173855	3.68887949	5.768321037
H20650		12	0	66.11	0	0	20	40	160			0	1	1			0	1	0				2.995732307	3.68887949	5.075173855	.	.
H20650		6	0	66.11	0	0	20	40	160			0	1	1			0	1	0				2.995732307	3.68887949	5.075173855	.	.
H20664		13	0	80.2	1	1	320	160	320	320	1280	1	1	1	1	1	0	0	1	1	1	1	5.768321037	5.075173855	5.768321037	5.768321037	7.154615402
H20664		0	0	80.2	1	1	20	40	10			0	1	0			0	0	1				2.995732307	3.68887949	2.302585125	.	.
H20664		12	0	80.2	1	1	20	40	80			0	1	1			0	0	1				2.995732307	3.68887949	4.382026672	.	.
H20664		1	0	80.2	1	1	40	80	640			1	1	1			0	0	1				3.68887949	4.382026672	6.46146822	.	.
H20664		6	0	80.2	1	1	20	80	160			0	1	1			0	0	1				2.995732307	4.382026672	5.075173855	.	.
H20678		0	0	77.1	1	0	5	20	40			0	0	1			1	1	1				1.609437943	2.995732307	3.68887949	.	.
H20678		6	0	77.1	1	0	10	160	160			0	1	1			1	1	1				2.302585125	5.075173855	5.075173855	.	.
H20678		12	0	77.1	1	0	10	40	80			0	1	1			1	1	1				2.302585125	3.68887949	4.382026672	.	.
H20678		13	0	77.1	1	0	40	80	80	160	40	1	1	1	1	1	1	1	1	1	1	0	3.68887949	4.382026672	4.382026672	5.075173855	3.68887949
H20678		1	0	77.1	1	0	80	1280	640			1	1	1			1	1	1				4.382026672	7.154615402	6.46146822	.	.
H20682		0	1	68.8	0	0	5	5	10			0	0	0			0	0	1				1.609437943	1.609437943	2.302585125	.	.
H20682		6	1	68.8	0	0	10	20	80			0	0	1			0	0	1				2.302585125	2.995732307	4.382026672	.	.
H20682		13	1	68.8	0	0	320	640	80	1280	320	1	1	1	1	1	0	0	1	1	1	1	5.768321037	6.46146822	4.382026672	7.154615402	5.768321037
H20682		12	1	68.8	0	0	10	20	40			0	0	1			0	0	1				2.302585125	2.995732307	3.68887949	.	.
H20682		1	1	68.8	0	0	10	20	80			0	0	1			0	0	1				2.302585125	2.995732307	4.382026672	.	.
H20696		13	0	75.5	1	0	160	160	40	320	40	1	1	1	1	1	1	1	0	0	0	0	5.075173855	5.075173855	3.68887949	5.768321037	3.68887949
H20696		1	0	75.5	1	0	320	640	80			1	1	1			1	1	0				5.768321037	6.46146822	4.382026672	.	.
H20696		0	0	75.5	1	0	5	20	40			0	0	1			1	1	0				1.609437943	2.995732307	3.68887949	.	.
H20696		12	0	75.5	1	0	80	160	40			1	1	1			1	1	0				4.382026672	5.075173855	3.68887949	.	.
H20696		6	0	75.5	1	0	80	320	80			1	1	1			1	1	0				4.382026672	5.768321037	4.382026672	.	.
H20703		13	0	69.11	0	0	20	160	20	320	5	0	1	0	1	0	1	1	0	1	1	0	2.995732307	5.075173855	2.995732307	5.768321037	1.609437943
H20703		6	0	69.11	0	0	5	80	20			0	1	0			1	1	0				1.609437943	4.382026672	2.995732307	.	.
H20703		1	0	69.11	0	0	5	160	20			0	1	0			1	1	0				1.609437943	5.075173855	2.995732307	.	.
H20703		0	0	69.11	0	0	5	40	10			0	1	0			1	1	0				1.609437943	3.68887949	2.302585125	.	.
H20703		12	0	69.11	0	0	5	80	20			0	1	0			1	1	0				1.609437943	4.382026672	2.995732307	.	.
H20717		1	0	75.1	1	0	40	640	20			1	1	0			0	1	0				3.68887949	6.46146822	2.995732307	.	.
H20717		12	0	75.1	1	0	20	160	10			0	1	0			0	1	0				2.995732307	5.075173855	2.302585125	.	.
H20717		13	0	75.1	1	0	80	160	10	320	160	1	1	0	1	1	0	1	0	1	0	1	4.382026672	5.075173855	2.302585125	5.768321037	5.075173855
H20717		0	0	75.1	1	0	20	80	10			0	1	0			0	1	0				2.995732307	4.382026672	2.302585125	.	.
H20717		6	0	75.1	1	0	20	160	10			0	1	0			0	1	0				2.995732307	5.075173855	2.302585125	.	.
H20721		6	0	72.1	0	1	10	160	10			0	1	0			1	1	1				2.302585125	5.075173855	2.302585125	.	.
H20721		0	0	72.1	0	1	5	40	10			0	1	0			1	1	1				1.609437943	3.68887949	2.302585125	.	.
H20721		13	0	72.1	0	1	80	320	10	320	160	1	1	0	1	1	1	1	1	1	1	1	4.382026672	5.768321037	2.302585125	5.768321037	5.075173855
H20721		1	0	72.1	0	1	40	640	40			1	1	1			1	1	1				3.68887949	6.46146822	3.68887949	.	.
H20721		12	0	72.1	0	1	10	80	10			0	1	0			1	1	1				2.302585125	4.382026672	2.302585125	.	.
H20735		1	1	73.3	0	1	80	10	5			1	0	0			1	0	0				4.382026672	2.302585125	1.609437943	.	.
H20735		6	1	73.3	0	1	80	10	5			1	0	0			1	0	0				4.382026672	2.302585125	1.609437943	.	.
H20735		0	1	73.3	0	1	5	10	5			0	0	0			1	0	0				1.609437943	2.302585125	1.609437943	.	.
H20735		13	1	73.3	0	1	80	20	5	20	80	1	0	0	0	1	1	0	0	0	0	1	4.382026672	2.995732307	1.609437943	2.995732307	4.382026672
H20735		12	1	73.3	0	1	80	10	5			1	0	0			1	0	0				4.382026672	2.302585125	1.609437943	.	.
H20749		0	0	66	0	0	5	20	5			0	0	0			1	1	1				1.609437943	2.995732307	1.609437943	.	.
H20749		13	0	66	0	0	320	640	320	1280	160	1	1	1	1	1	1	1	1	1	0	0	5.768321037	6.46146822	5.768321037	7.154615402	5.075173855
H20749		6	0	66	0	0	40	1280	640			1	1	1			1	1	1				3.68887949	7.154615402	6.46146822	.	.
H20749		12	0	66	0	0	40	1280	320			1	1	1			1	1	1				3.68887949	7.154615402	5.768321037	.	.
H20749		1	0	66	0	0	160	2560	320			1	1	1			1	1	1				5.075173855	7.847762585	5.768321037	.	.
H20753		6	1	66.1	0	0	5	160	5			0	1	0			0	1	0				1.609437943	5.075173855	1.609437943	.	.
H20753		0	1	66.1	0	0	5	10	5			0	0	0			0	1	0				1.609437943	2.302585125	1.609437943	.	.
H20753		12	1	66.1	0	0	5	80	5			0	1	0			0	1	0				1.609437943	4.382026672	1.609437943	.	.
H20753		1	1	66.1	0	0	5	320	5			0	1	0			0	1	0				1.609437943	5.768321037	1.609437943	.	.
H20753		13	1	66.1	0	0	640	640	20	1280	640	1	1	0	1	1	0	1	0	1	1	1	6.46146822	6.46146822	2.995732307	7.154615402	6.46146822
H20767		1	1	79.4	1	0	5	80	20			0	1	0			0	1	0				1.609437943	4.382026672	2.995732307	.	.
H20767		12	1	79.4	1	0	5	80	10			0	1	0			0	1	0				1.609437943	4.382026672	2.302585125	.	.
H20767		6	1	79.4	1	0	5	80	10			0	1	0			0	1	0				1.609437943	4.382026672	2.302585125	.	.
H20767		13	1	79.4	1	0	320	640	20	1280	640	1	1	0	1	1	0	1	0	1	1	1	5.768321037	6.46146822	2.995732307	7.154615402	6.46146822
H20767		0	1	79.4	1	0	5	10	10			0	0	0			0	1	0				1.609437943	2.302585125	2.302585125	.	.
H20771		12	1	71.11	0	0	40	1280	20			1	1	0			1	1	0				3.68887949	7.154615402	2.995732307	.	.
H20771		0	1	71.11	0	0	5	20	5			0	0	0			1	1	0				1.609437943	2.995732307	1.609437943	.	.
H20771		1	1	71.11	0	0	80	2560	20			1	1	0			1	1	0				4.382026672	7.847762585	2.995732307	.	.
H20771		13	1	71.11	0	0	160	1280	20	2560	640	1	1	0	1	1	1	1	0	1	0	1	5.075173855	7.154615402	2.995732307	7.847762585	6.46146822
H20771		6	1	71.11	0	0	40	1280	20			1	1	0			1	1	0				3.68887949	7.154615402	2.995732307	.	.
H20785	1	0	0	71.11	0	0	10	40	20			0	1	0			1	1	1				2.302585125	3.68887949	2.995732307	.	.
H20785	1	1	0	71.11	0	0	320	320	320			1	1	1			1	1	1				5.768321037	5.768321037	5.768321037	.	.
H20785	1	13	0	71.11	0	0	160	160	160	320	640	1	1	1	1	1	1	1	1	1	0	1	5.075173855	5.075173855	5.075173855	5.768321037	6.46146822
H20785	1	6	0	71.11	0	0	40	320	80			1	1	1			1	1	1				3.68887949	5.768321037	4.382026672	.	.
H20785	1	12	0	71.11	0	0	20	160	40			0	1	1			1	1	1				2.995732307	5.075173855	3.68887949	.	.
H20799		6	1	71.4	0	0	80	160	40			1	1	1			1	0	1				4.382026672	5.075173855	3.68887949	.	.
H20799		12	1	71.4	0	0	40	80	40			1	1	1			1	0	1				3.68887949	4.382026672	3.68887949	.	.
H20799		1	1	71.4	0	0	160	160	40			1	1	1			1	0	1				5.075173855	5.075173855	3.68887949	.	.
H20799		13	1	71.4	0	0	40	80	40	160	20	1	1	1	1	0	1	0	1	0	0	0	3.68887949	4.382026672	3.68887949	5.075173855	2.995732307
H20799		0	1	71.4	0	0	10	80	5			0	1	0			1	0	1				2.302585125	4.382026672	1.609437943	.	.
H20806		12	0	81.1	1	0	10	1280	40			0	1	1			0	1	1				2.302585125	7.154615402	3.68887949	.	.
H20806		6	0	81.1	1	0	10	2560	40			0	1	1			0	1	1				2.302585125	7.847762585	3.68887949	.	.
H20806		1	0	81.1	1	0	10	2560	80			0	1	1			0	1	1				2.302585125	7.847762585	4.382026672	.	.
H20806		13	0	81.1	1	0	640	2560	40	5120	2560	1	1	1	1	1	0	1	1	1	1	1	6.46146822	7.847762585	3.68887949	8.540909767	7.847762585
H20806		0	0	81.1	1	0	5	40	5			0	1	0			0	1	1				1.609437943	3.68887949	1.609437943	.	.
H20810		0	0	78.5	1	0	5	10	5			0	0	0			0	1	0				1.609437943	2.302585125	1.609437943	.	.
H20810		13	0	78.5	1	0	640	1280	10	1280	160	1	1	0	1	1	1	1	0	1	0	1	6.46146822	7.154615402	2.302585125	7.154615402	5.075173855
H20810		12	0	78.5	1	0	20	640	5			0	1	0			1	1	0				2.995732307	6.46146822	1.609437943	.	.
H20810		1	0	78.5	1	0	20	1280	5			0	1	0			0	1	0				2.995732307	7.154615402	1.609437943	.	.
H20810		6	0	78.5	1	0	40	1280	5			1	1	0			1	1	0				3.68887949	7.154615402	1.609437943	.	.
H20824		13	0	75	1	0	160	320	1280	320	5120	1	1	1	1	1	0	1	0	1	0	1	5.075173855	5.768321037	7.154615402	5.768321037	8.540909767
H20824		1	0	75	1	0	5	320	640			0	1	1			0	1	0				1.609437943	5.768321037	6.46146822	.	.
H20824		12	0	75	1	0	5	160	640			0	1	1			0	1	0				1.609437943	5.075173855	6.46146822	.	.
H20824		6	0	75	1	0	5	160	640			0	1	1			0	1	0				1.609437943	5.075173855	6.46146822	.	.
H20824		0	0	75	1	0	5	40	320			0	1	1			0	1	0				1.609437943	3.68887949	5.768321037	.	.
H20838		6	1	71.6	0	0	20	20	20			0	0	0			0	1	0				2.995732307	2.995732307	2.995732307	.	.
H20838		0	1	71.6	0	0	5	5	5			0	0	0			0	1	0				1.609437943	1.609437943	1.609437943	.	.
H20838		1	1	71.6	0	0	20	80	20			0	1	0			0	1	0				2.995732307	4.382026672	2.995732307	.	.
H20838		12	1	71.6	0	0	20	20	20			0	0	0			0	1	0				2.995732307	2.995732307	2.995732307	.	.
H20838		13	1	71.6	0	0	20	40	20	80	20	0	1	0	1	0	0	1	0	0	1	0	2.995732307	3.68887949	2.995732307	4.382026672	2.995732307
H20842		12	0	78.4	1	0	5	640	80			0	1	1			0	1	1				1.609437943	6.46146822	4.382026672	.	.
H20842		6	0	78.4	1	0	5	640	80			0	1	1			0	1	1				1.609437943	6.46146822	4.382026672	.	.
H20842		1	0	78.4	1	0	5	320	40			0	1	1			0	1	1				1.609437943	5.768321037	3.68887949	.	.
H20842		13	0	78.4	1	0	10	640	80	640	80	0	1	1	1	1	0	1	1	1	0	0	2.302585125	6.46146822	4.382026672	6.46146822	4.382026672
H20842		0	0	78.4	1	0	5	10	5			0	0	0			0	1	1				1.609437943	2.302585125	1.609437943	.	.
H20856		1	0	66.7	0	1	20	80	40			0	1	1			0	0	0				2.995732307	4.382026672	3.68887949	.	.
H20856		13	0	66.7	0	1	40	160	40	160	80	1	1	1	1	1	0	0	0	1	1	1	3.68887949	5.075173855	3.68887949	5.075173855	4.382026672
H20856		0	0	66.7	0	1	20	40	40			0	1	1			0	0	0				2.995732307	3.68887949	3.68887949	.	.
H20856		6	0	66.7	0	1	5	5	5			0	0	0			0	0	0				1.609437943	1.609437943	1.609437943	.	.
H20856		12	0	66.7	0	1	5	5	5			0	0	0			0	0	0				1.609437943	1.609437943	1.609437943	.	.
H20860		6	0	69	0	1	80	1280	160			1	1	1			0	1	1				4.382026672	7.154615402	5.075173855	.	.
H20860		1	0	69	0	1	80	1280	320			1	1	1			0	1	1				4.382026672	7.154615402	5.768321037	.	.
H20860		13	0	69	0	1	160	1280	160	1280	320	1	1	1	1	1	0	1	1	0	0	0	5.075173855	7.154615402	5.075173855	7.154615402	5.768321037
H20860		0	0	69	0	1	80	80	80			1	1	1			0	1	1				4.382026672	4.382026672	4.382026672	.	.
H20860		12	0	69	0	1	80	1280	160			1	1	1			0	1	1				4.382026672	7.154615402	5.075173855	.	.
H20874		12	0	68	0	0	10	320	20			0	1	0			1	1	0				2.302585125	5.768321037	2.995732307	.	.
H20874		6	0	68	0	0	10	320	20			0	1	0			1	1	0				2.302585125	5.768321037	2.995732307	.	.
H20874		0	0	68	0	0	5	80	20			0	1	0			1	1	0				1.609437943	4.382026672	2.995732307	.	.
H20874		1	0	68	0	0	40	640	20			1	1	0			1	1	0				3.68887949	6.46146822	2.995732307	.	.
H20874		13	0	68	0	0	160	320	20	1280	40	1	1	0	1	1	1	1	0	1	1	0	5.075173855	5.768321037	2.995732307	7.154615402	3.68887949
H20888		6	0	78.1	1	0	640	640	40			1	1	1			1	1	1				6.46146822	6.46146822	3.68887949	.	.
H20888		13	0	78.1	1	0	1280	1280	80	1280	640	1	1	1	1	1	1	1	1	0	0	1	7.154615402	7.154615402	4.382026672	7.154615402	6.46146822
H20888		1	0	78.1	1	0	1280	1280	160			1	1	1			1	1	1				7.154615402	7.154615402	5.075173855	.	.
H20888		0	0	78.1	1	0	20	10	20			0	0	0			1	1	1				2.995732307	2.302585125	2.995732307	.	.
H20888		12	0	78.1	1	0	640	640	40			1	1	1			1	1	1				6.46146822	6.46146822	3.68887949	.	.
H20892		13	1	68.3	0	0	80	40	20	160	80	1	1	0	1	1	1	1	1	0	1	1	4.382026672	3.68887949	2.995732307	5.075173855	4.382026672
H20892		1	1	68.3	0	0	160	320	40			1	1	1			1	1	1				5.075173855	5.768321037	3.68887949	.	.
H20892		0	1	68.3	0	0	5	10	5			0	0	0			1	1	1				1.609437943	2.302585125	1.609437943	.	.
H20892		12	1	68.3	0	0	40	40	20			1	1	0			1	1	1				3.68887949	3.68887949	2.995732307	.	.
H20892		6	1	68.3	0	0	80	80	40			1	1	1			1	1	1				4.382026672	4.382026672	3.68887949	.	.
H20909		0	0	68.6	0	0	40	10	5			1	0	0			1	1	1				3.68887949	2.302585125	1.609437943	.	.
H20909		13	0	68.6	0	0	160	320	40	1280	1280	1	1	1	1	1	1	1	1	0	1	1	5.075173855	5.768321037	3.68887949	7.154615402	7.154615402
H20909		1	0	68.6	0	0	320	320	40			1	1	1			1	1	1				5.768321037	5.768321037	3.68887949	.	.
H20909		6	0	68.6	0	0	160	160	10			1	1	0			1	1	1				5.075173855	5.075173855	2.302585125	.	.
H20909		12	0	68.6	0	0	160	80	10			1	1	0			1	1	1				5.075173855	4.382026672	2.302585125	.	.
H20913		12	0	76	1	0	20	80	40			0	1	1			0	1	1				2.995732307	4.382026672	3.68887949	.	.
H20913		6	0	76	1	0	20	160	40			0	1	1			0	1	1				2.995732307	5.075173855	3.68887949	.	.
H20913		13	0	76	1	0	320	640	80	1280	640	1	1	1	1	1	0	1	1	1	1	1	5.768321037	6.46146822	4.382026672	7.154615402	6.46146822
H20913		1	0	76	1	0	10	320	40			0	1	1			0	1	1				2.302585125	5.768321037	3.68887949	.	.
H20913		0	0	76	1	0	5	5	5			0	0	0			0	1	1				1.609437943	1.609437943	1.609437943	.	.
H20927		0	0	84.7	1	0	20	40	40			0	1	1			1	0	1				2.995732307	3.68887949	3.68887949	.	.
H20927		12	0	84.7	1	0	40	40	80			1	1	1			1	0	1				3.68887949	3.68887949	4.382026672	.	.
H20927		13	0	84.7	1	0	80	80	80	160	320	1	1	1	1	1	1	0	1	0	1	1	4.382026672	4.382026672	4.382026672	5.075173855	5.768321037
H20927		6	0	84.7	1	0	40	80	160			1	1	1			1	0	1				3.68887949	4.382026672	5.075173855	.	.
H20927		1	0	84.7	1	0	160	80	640			1	1	1			1	0	1				5.075173855	4.382026672	6.46146822	.	.
H20931		1	0	80.11	1	0	160	1280	160			1	1	1			1	1	1				5.075173855	7.154615402	5.075173855	.	.
H20931		0	0	80.11	1	0	5	20	5			0	0	0			1	1	1				1.609437943	2.995732307	1.609437943	.	.
H20931		12	0	80.11	1	0	10	320	10			0	1	0			1	1	1				2.302585125	5.768321037	2.302585125	.	.
H20931		13	0	80.11	1	0	160	1280	160	5120	640	1	1	1	1	1	1	1	1	1	1	1	5.075173855	7.154615402	5.075173855	8.540909767	6.46146822
H20931		6	0	80.11	1	0	10	1280	10			0	1	0			1	1	1				2.302585125	7.154615402	2.302585125	.	.
H20945		0	0	70.5	0	0	20	5	5			0	0	0			1	0	0				2.995732307	1.609437943	1.609437943	.	.
H20945		13	0	70.5	0	0	80	20	10	40	20	1	0	0	1	0	1	0	0	1	1	0	4.382026672	2.995732307	2.302585125	3.68887949	2.995732307
H20945		12	0	70.5	0	0	20	10	10			0	0	0			1	0	0				2.995732307	2.302585125	2.302585125	.	.
H20945		6	0	70.5	0	0	80	10	10			1	0	0			1	0	0				4.382026672	2.302585125	2.302585125	.	.
H20945		1	0	70.5	0	0	160	20	10			1	0	0			1	0	0				5.075173855	2.995732307	2.302585125	.	.
H20959		1	0	73.1	0	0	5	640	160			0	1	1			0	0	1				1.609437943	6.46146822	5.075173855	.	.
H20959		0	0	73.1	0	0	5	640	10			0	1	0			0	0	1				1.609437943	6.46146822	2.302585125	.	.
H20959		12	0	73.1	0	0	80	320	40			1	1	1			0	0	1				4.382026672	5.768321037	3.68887949	.	.
H20959		13	0	73.1	0	0	80	640	40	1280	320	1	1	1	1	1	0	0	1	0	1	1	4.382026672	6.46146822	3.68887949	7.154615402	5.768321037
H20959		6	0	73.1	0	0	20	640	80			0	1	1			0	0	1				2.995732307	6.46146822	4.382026672	.	.
H20963		12	0	67.9	0	0	20	40	40			0	1	1			1	1	1				2.995732307	3.68887949	3.68887949	.	.
H20963		1	0	67.9	0	0	80	640	80			1	1	1			1	1	1				4.382026672	6.46146822	4.382026672	.	.
H20963		6	0	67.9	0	0	40	160	40			1	1	1			1	1	1				3.68887949	5.075173855	3.68887949	.	.
H20963		13	0	67.9	0	0	80	80	40	160	80	1	1	1	1	1	1	1	1	1	1	0	4.382026672	4.382026672	3.68887949	5.075173855	4.382026672
H20963		0	0	67.9	0	0	20	5	5			0	0	0			1	1	1				2.995732307	1.609437943	1.609437943	.	.
H20977		6	1	72.11	0	1	10	40	10			0	1	0			1	1	0				2.302585125	3.68887949	2.302585125	.	.
H20977		12	1	72.11	0	1	10	10	10			0	0	0			1	1	0				2.302585125	2.302585125	2.302585125	.	.
H20977		13	1	72.11	0	1	10	20	10	40	20	0	0	0	1	0	1	1	0	0	1	0	2.302585125	2.995732307	2.302585125	3.68887949	2.995732307
H20977		0	1	72.11	0	1	10	5	10			0	0	0			1	1	0				2.302585125	1.609437943	2.302585125	.	.
H20977		1	1	72.11	0	1	40	320	40			1	1	1			1	1	0				3.68887949	5.768321037	3.68887949	.	.
H20981		13	0	69.11	0	0	320	1280	80	1280	640	1	1	1	1	1	1	1	0	0	0	1	5.768321037	7.154615402	4.382026672	7.154615402	6.46146822
H20981		6	0	69.11	0	0	160	1280	80			1	1	1			1	1	0				5.075173855	7.154615402	4.382026672	.	.
H20981		0	0	69.11	0	0	5	160	40			0	1	1			1	1	0				1.609437943	5.075173855	3.68887949	.	.
H20981		12	0	69.11	0	0	160	640	80			1	1	1			1	1	0				5.075173855	6.46146822	4.382026672	.	.
H20981		1	0	69.11	0	0	640	1280	80			1	1	1			1	1	0				6.46146822	7.154615402	4.382026672	.	.
H20995		6	1	78	1	0	160	640	320			1	1	1			1	1	1				5.075173855	6.46146822	5.768321037	.	.
H20995		12	1	78	1	0	40	320	160			1	1	1			1	1	1				3.68887949	5.768321037	5.075173855	.	.
H20995		13	1	78	1	0	1280	640	160	1280	5120	1	1	1	1	1	1	1	1	1	1	1	7.154615402	6.46146822	5.075173855	7.154615402	8.540909767
H20995		0	1	78	1	0	5	40	20			0	1	0			1	1	1				1.609437943	3.68887949	2.995732307	.	.
H20995		1	1	78	1	0	160	1280	640			1	1	1			1	1	1				5.075173855	7.154615402	6.46146822	.	.
H21004		6	0	67.3	0	0	40	40	10			1	1	0			1	1	0				3.68887949	3.68887949	2.302585125	.	.
H21004		0	0	67.3	0	0	10	5	10			0	0	0			1	1	0				2.302585125	1.609437943	2.302585125	.	.
H21004		12	0	67.3	0	0	10	20	10			0	0	0			1	1	0				2.302585125	2.995732307	2.302585125	.	.
H21004		13	0	67.3	0	0	80	40	10	80	160	1	1	0	1	1	1	1	0	1	1	1	4.382026672	3.68887949	2.302585125	4.382026672	5.075173855
H21004		1	0	67.3	0	0	40	40	10			1	1	0			1	1	0				3.68887949	3.68887949	2.302585125	.	.
H21018		12	0	80.1	1	1	40	20	40			1	0	1			1	1	0				3.68887949	2.995732307	3.68887949	.	.
H21018		1	0	80.1	1	1	160	320	80			1	1	1			1	1	0				5.075173855	5.768321037	4.382026672	.	.
H21018		13	0	80.1	1	1	160	40	40	80	80	1	1	1	1	1	1	1	0	1	1	0	5.075173855	3.68887949	3.68887949	4.382026672	4.382026672
H21018		6	0	80.1	1	1	40	80	40			1	1	1			1	1	0				3.68887949	4.382026672	3.68887949	.	.
H21018		0	0	80.1	1	1	20	10	40			0	0	1			1	1	0				2.995732307	2.302585125	3.68887949	.	.
H21022		1	0	87	1	1	80	320	80			1	1	1			1	0	1				4.382026672	5.768321037	4.382026672	.	.
H21022		0	0	87	1	1	5	320	5			0	1	0			1	0	1				1.609437943	5.768321037	1.609437943	.	.
H21022		13	0	87	1	1	320	320	20	320	80	1	1	0	1	1	1	0	1	1	0	1	5.768321037	5.768321037	2.995732307	5.768321037	4.382026672
H21022		6	0	87	1	1	20	160	20			0	1	0			1	0	1				2.995732307	5.075173855	2.995732307	.	.
H21022		12	0	87	1	1	20	160	10			0	1	0			1	0	1				2.995732307	5.075173855	2.302585125	.	.
H21040		6	0	65	0	0	160	20	20			1	0	0			1	1	1				5.075173855	2.995732307	2.995732307	.	.
H21040		13	0	65	0	0	320	320	20	640	80	1	1	0	1	1	1	1	1	1	1	1	5.768321037	5.768321037	2.995732307	6.46146822	4.382026672
H21040		0	0	65	0	0	40	5	5			1	0	0			1	1	1				3.68887949	1.609437943	1.609437943	.	.
H21040		1	0	65	0	0	640	40	40			1	1	1			1	1	1				6.46146822	3.68887949	3.68887949	.	.
H21040		12	0	65	0	0	80	20	10			1	0	0			1	1	1				4.382026672	2.995732307	2.302585125	.	.
H21054		6	0	68	0	1	5	10	40			0	0	1			0	0	1				1.609437943	2.302585125	3.68887949	.	.
H21054		0	0	68	0	1	5	5	5			0	0	0			0	0	1				1.609437943	1.609437943	1.609437943	.	.
H21054		12	0	68	0	1	5	10	20			0	0	0			0	0	1				1.609437943	2.302585125	2.995732307	.	.
H21054		13	0	68	0	1	80	20	80	40	80	1	0	1	1	1	0	0	1	1	1	1	4.382026672	2.995732307	4.382026672	3.68887949	4.382026672
H21054		1	0	68	0	1	5	20	160			0	0	1			0	0	1				1.609437943	2.995732307	5.075173855	.	.
H21068		13	0	67.11	0	1	40	160	10	320	40	1	1	0	1	1	0	1	1	0	1	1	3.68887949	5.075173855	2.302585125	5.768321037	3.68887949
H21068		12	0	67.11	0	1	20	80	10			0	1	0			0	1	1				2.995732307	4.382026672	2.302585125	.	.
H21068		6	0	67.11	0	1	20	320	10			0	1	0			0	1	1				2.995732307	5.768321037	2.302585125	.	.
H21068		0	0	67.11	0	1	20	80	10			0	1	0			0	1	1				2.995732307	4.382026672	2.302585125	.	.
H21068		1	0	67.11	0	1	40	320	40			1	1	1			0	1	1				3.68887949	5.768321037	3.68887949	.	.
H21072		6	0	66.1	0	1	160	320	160			1	1	1			1	1	1				5.075173855	5.768321037	5.075173855	.	.
H21072		1	0	66.1	0	1	320	640	160			1	1	1			1	1	1				5.768321037	6.46146822	5.075173855	.	.
H21072		13	0	66.1	0	1	160	160	80	320	160	1	1	1	1	1	1	1	1	0	0	0	5.075173855	5.075173855	4.382026672	5.768321037	5.075173855
H21072		0	0	66.1	0	1	5	40	20			0	1	0			1	1	1				1.609437943	3.68887949	2.995732307	.	.
H21072		12	0	66.1	0	1	80	160	80			1	1	1			1	1	1				4.382026672	5.075173855	4.382026672	.	.
H21086		13	1	68.3	0	1	160	320	80	1280	160	1	1	1	1	1	1	1	1	0	1	0	5.075173855	5.768321037	4.382026672	7.154615402	5.075173855
H21086		0	1	68.3	0	1	20	5	5			0	0	0			1	1	1				2.995732307	1.609437943	1.609437943	.	.
H21086		6	1	68.3	0	1	80	320	80			1	1	1			1	1	1				4.382026672	5.768321037	4.382026672	.	.
H21086		12	1	68.3	0	1	80	80	80			1	1	1			1	1	1				4.382026672	4.382026672	4.382026672	.	.
H21086		1	1	68.3	0	1	320	80	80			1	1	1			1	1	1				5.768321037	4.382026672	4.382026672	.	.
H21107		1	0	69.11	0	1	5	20	20			0	0	0			0	0	0				1.609437943	2.995732307	2.995732307	.	.
H21107		12	0	69.11	0	1	5	10	20			0	0	0			0	0	0				1.609437943	2.302585125	2.995732307	.	.
H21107		13	0	69.11	0	1	10	20	20	40	20	0	0	0	1	0	0	0	0	1	1	0	2.302585125	2.995732307	2.995732307	3.68887949	2.995732307
H21107		0	0	69.11	0	1	5	5	20			0	0	0			0	0	0				1.609437943	1.609437943	2.995732307	.	.
H21107		6	0	69.11	0	1	5	20	20			0	0	0			0	0	0				1.609437943	2.995732307	2.995732307	.	.
H21111		6	0	65.11	0	0	40	40	10			1	1	0			1	1	1				3.68887949	3.68887949	2.302585125	.	.
H21111		0	0	65.11	0	0	5	5	5			0	0	0			1	1	1				1.609437943	1.609437943	1.609437943	.	.
H21111		12	0	65.11	0	0	40	20	10			1	0	0			1	1	1				3.68887949	2.995732307	2.302585125	.	.
H21111		1	0	65.11	0	0	160	80	80			1	1	1			1	1	1				5.075173855	4.382026672	4.382026672	.	.
H21111		13	0	65.11	0	0	160	640	10	2560	40	1	1	0	1	1	1	1	1	1	1	1	5.075173855	6.46146822	2.302585125	7.847762585	3.68887949
H21125		0	0	80	1	0	5	5	5			0	0	0			0	1	0				1.609437943	1.609437943	1.609437943	.	.
H21125		13	0	80	1	0	160	160	20	640	40	1	1	0	1	1	0	1	0	1	1	1	5.075173855	5.075173855	2.995732307	6.46146822	3.68887949
H21125		1	0	80	1	0	10	320	10			0	1	0			0	1	0				2.302585125	5.768321037	2.302585125	.	.
H21125		12	0	80	1	0	5	20	5			0	0	0			0	1	0				1.609437943	2.995732307	1.609437943	.	.
H21125		6	0	80	1	0	10	80	5			0	1	0			0	1	0				2.302585125	4.382026672	1.609437943	.	.
H21139		12	0	72.1	0	1	10	20	20			0	0	0			1	1	1				2.302585125	2.995732307	2.995732307	.	.
H21139		0	0	72.1	0	1	10	5	10			0	0	0			1	1	1				2.302585125	1.609437943	2.302585125	.	.
H21139		6	0	72.1	0	1	40	80	40			1	1	1			1	1	1				3.68887949	4.382026672	3.68887949	.	.
H21139		1	0	72.1	0	1	160	1280	80			1	1	1			1	1	1				5.075173855	7.154615402	4.382026672	.	.
H21139		13	0	72.1	0	1	160	160	20	320	40	1	1	0	1	1	1	1	1	1	1	0	5.075173855	5.075173855	2.995732307	5.768321037	3.68887949
H21143		1	0	68.11	0	0	1280	1280	160			1	1	1			1	1	1				7.154615402	7.154615402	5.075173855	.	.
H21143		6	0	68.11	0	0	160	160	40			1	1	1			1	1	1				5.075173855	5.075173855	3.68887949	.	.
H21143		12	0	68.11	0	0	80	160	40			1	1	1			1	1	1				4.382026672	5.075173855	3.68887949	.	.
H21143		0	0	68.11	0	0	20	20	20			0	0	0			1	1	1				2.995732307	2.995732307	2.995732307	.	.
H21143		13	0	68.11	0	0	160	160	80	320	40	1	1	1	1	1	1	1	1	0	0	0	5.075173855	5.075173855	4.382026672	5.768321037	3.68887949
H21157		12	0	69	0	1	40	80	80			1	1	1			0	0	0				3.68887949	4.382026672	4.382026672	.	.
H21157		6	0	69	0	1	40	80	80			1	1	1			0	0	0				3.68887949	4.382026672	4.382026672	.	.
H21157		1	0	69	0	1	40	80	80			1	1	1			0	0	0				3.68887949	4.382026672	4.382026672	.	.
H21157		0	0	69	0	1	40	80	80			1	1	1			0	0	0				3.68887949	4.382026672	4.382026672	.	.
H21157		13	0	69	0	1	80	80	80	160	160	1	1	1	1	1	0	0	0	0	0	0	4.382026672	4.382026672	4.382026672	5.075173855	5.075173855
H21161		0	0	72.4	0	0	10	40	5			0	1	0			0	1	1				2.302585125	3.68887949	1.609437943	.	.
H21161		13	0	72.4	0	0	320	160	20	320	40	1	1	0	1	1	0	1	1	1	0	0	5.768321037	5.075173855	2.995732307	5.768321037	3.68887949
H21161		12	0	72.4	0	0	10	160	20			0	1	0			0	1	1				2.302585125	5.075173855	2.995732307	.	.
H21161		1	0	72.4	0	0	10	640	80			0	1	1			0	1	1				2.302585125	6.46146822	4.382026672	.	.
H21161		6	0	72.4	0	0	10	640	20			0	1	0			0	1	1				2.302585125	6.46146822	2.995732307	.	.
H21175		6	0	79	1	0	20	40	40			0	1	1			1	1	1				2.995732307	3.68887949	3.68887949	.	.
H21175		13	0	79	1	0	20	160	20	320	160	0	1	0	1	1	1	1	1	0	1	1	2.995732307	5.075173855	2.995732307	5.768321037	5.075173855
H21175		12	0	79	1	0	10	20	20			0	0	0			1	1	1				2.302585125	2.995732307	2.995732307	.	.
H21175		1	0	79	1	0	80	160	160			1	1	1			1	1	1				4.382026672	5.075173855	5.075173855	.	.
H21175		0	0	79	1	0	5	5	10			0	0	0			1	1	1				1.609437943	1.609437943	2.302585125	.	.
H21189		0	1	69.4	0	0	5	40	10			0	1	0			1	1	1				1.609437943	3.68887949	2.302585125	.	.
H21189		13	1	69.4	0	0	160	640	80	1280	160	1	1	1	1	1	1	1	1	0	0	0	5.075173855	6.46146822	4.382026672	7.154615402	5.075173855
H21189		1	1	69.4	0	0	160	5120	320			1	1	1			1	1	1				5.075173855	8.540909767	5.768321037	.	.
H21189		6	1	69.4	0	0	160	1280	80			1	1	1			1	1	1				5.075173855	7.154615402	4.382026672	.	.
H21189		12	1	69.4	0	0	160	640	80			1	1	1			1	1	1				5.075173855	6.46146822	4.382026672	.	.
H21193		13	0	70.11	0	0	640	160	80	320	1280	1	1	1	1	1	1	1	1	1	1	1	6.46146822	5.075173855	4.382026672	5.768321037	7.154615402
H21193		12	0	70.11	0	0	40	40	80			1	1	1			1	1	1				3.68887949	3.68887949	4.382026672	.	.
H21193		1	0	70.11	0	0	160	1280	640			1	1	1			1	1	1				5.075173855	7.154615402	6.46146822	.	.
H21193		0	0	70.11	0	0	5	20	5			0	0	0			1	1	1				1.609437943	2.995732307	1.609437943	.	.
H21193		6	0	70.11	0	0	40	80	80			1	1	1			1	1	1				3.68887949	4.382026672	4.382026672	.	.
H21200		13	0	67.7	0	0	80	40	20	160	160	1	1	0	1	1	0	1	0	1	1	1	4.382026672	3.68887949	2.995732307	5.075173855	5.075173855
H21200		12	0	67.7	0	0	5	40	20			0	1	0			0	1	0				1.609437943	3.68887949	2.995732307	.	.
H21200		1	0	67.7	0	0	20	160	80			0	1	1			0	1	0				2.995732307	5.075173855	4.382026672	.	.
H21200		0	0	67.7	0	0	5	5	5			0	0	0			0	1	0				1.609437943	1.609437943	1.609437943	.	.
H21200		6	0	67.7	0	0	10	40	20			0	1	0			0	1	0				2.302585125	3.68887949	2.995732307	.	.
H21214		12	0	64.11	0	0	10	80	10			0	1	0			1	1	0				2.302585125	4.382026672	2.302585125	.	.
H21214		13	0	64.11	0	0	80	80	10	160	5	1	1	0	1	0	1	1	0	1	0	0	4.382026672	4.382026672	2.302585125	5.075173855	1.609437943
H21214		0	0	64.11	0	0	5	10	5			0	0	0			1	1	0				1.609437943	2.302585125	1.609437943	.	.
H21214		1	0	64.11	0	0	40	320	20			1	1	0			1	1	0				3.68887949	5.768321037	2.995732307	.	.
H21214		6	0	64.11	0	0	10	160	10			0	1	0			1	1	0				2.302585125	5.075173855	2.302585125	.	.
H21228		6	0	67.9	0	0	40	640	40			1	1	1			1	1	1				3.68887949	6.46146822	3.68887949	.	.
H21228		12	0	67.9	0	0	20	640	40			0	1	1			1	1	1				2.995732307	6.46146822	3.68887949	.	.
H21228		1	0	67.9	0	0	40	2560	20			1	1	0			1	1	0				3.68887949	7.847762585	2.995732307	.	.
H21228		0	0	67.9	0	0	5	40	5			0	1	0			1	1	0				1.609437943	3.68887949	1.609437943	.	.
H21228		13	0	67.9	0	0	160	320	160	1280	160	1	1	1	1	1	1	1	1	1	0	1	5.075173855	5.768321037	5.075173855	7.154615402	5.075173855
H21232		12	1	80.1	1	0	40	1280	40			1	1	1			1	1	1				3.68887949	7.154615402	3.68887949	.	.
H21232		1	1	80.1	1	0	160	5120	80			1	1	1			1	1	1				5.075173855	8.540909767	4.382026672	.	.
H21232		6	1	80.1	1	0	80	1280	40			1	1	1			1	1	1				4.382026672	7.154615402	3.68887949	.	.
H21232		0	1	80.1	1	0	5	320	5			0	1	0			1	1	1				1.609437943	5.768321037	1.609437943	.	.
H21232		13	1	80.1	1	0	320	1280	80	1280	160	1	1	1	1	1	1	1	1	1	0	1	5.768321037	7.154615402	4.382026672	7.154615402	5.075173855
H21246		0	0	66.11	0	0	5	10	10			0	0	0			1	1	1				1.609437943	2.302585125	2.302585125	.	.
H21246		6	0	66.11	0	0	80	160	40			1	1	1			1	1	1				4.382026672	5.075173855	3.68887949	.	.
H21246		1	0	66.11	0	0	80	320	40			1	1	1			1	1	1				4.382026672	5.768321037	3.68887949	.	.
H21246		12	0	66.11	0	0	20	80	40			0	1	1			1	1	1				2.995732307	4.382026672	3.68887949	.	.
H21246		13	0	66.11	0	0	640	80	40	160	640	1	1	1	1	1	1	1	1	1	0	1	6.46146822	4.382026672	3.68887949	5.075173855	6.46146822
H21250		12	1	69.7	0	1	1280	160	10			1	1	0			0	1	0				7.154615402	5.075173855	2.302585125	.	.
H21250		0	1	69.7	0	1	1280	40	5			1	1	0			0	1	0				7.154615402	3.68887949	1.609437943	.	.
H21250		13	1	69.7	0	1	2560	640	40	640	80	1	1	1	1	1	0	1	0	0	1	1	7.847762585	6.46146822	3.68887949	6.46146822	4.382026672
H21250		1	1	69.7	0	1	2560	2560	20			1	1	0			0	1	0				7.847762585	7.847762585	2.995732307	.	.
H21250		6	1	69.7	0	1	1280	320	10			1	1	0			0	1	0				7.154615402	5.768321037	2.302585125	.	.
H21264		13	1	72.9	0	0	160	160	80	320	160	1	1	1	1	1	1	1	1	1	1	0	5.075173855	5.075173855	4.382026672	5.768321037	5.075173855
H21264		1	1	72.9	0	0	80	320	20			1	1	0			1	1	0				4.382026672	5.768321037	2.995732307	.	.
H21264		12	1	72.9	0	0	40	80	80			1	1	1			1	1	1				3.68887949	4.382026672	4.382026672	.	.
H21264		6	1	72.9	0	0	160	160	80			1	1	1			1	1	1				5.075173855	5.075173855	4.382026672	.	.
H21264		0	1	72.9	0	0	5	10	5			0	0	0			1	1	0				1.609437943	2.302585125	1.609437943	.	.
H21278		12	0	80	1		5	80	20			0	1	0			0	1	1				1.609437943	4.382026672	2.995732307	.	.
H21278		0	0	80	1		5	20	5			0	0	0			0	1	1				1.609437943	2.995732307	1.609437943	.	.
H21278		13	0	80	1		40	320	40	320	80	1	1	1	1	1	0	1	1	1	1	1	3.68887949	5.768321037	3.68887949	5.768321037	4.382026672
H21278		6	0	80	1		5	160	20			0	1	0			0	1	1				1.609437943	5.075173855	2.995732307	.	.
H21278		1	0	80	1		5	640	320			0	1	1			0	1	1				1.609437943	6.46146822	5.768321037	.	.
H21282		6	0	67.3	0	0	80	160	20			1	1	0			1	1	1				4.382026672	5.075173855	2.995732307	.	.
H21282		12	0	67.3	0	0	20	80	20			0	1	0			1	1	1				2.995732307	4.382026672	2.995732307	.	.
H21282		0	0	67.3	0	0	5	20	5			0	0	0			1	1	1				1.609437943	2.995732307	1.609437943	.	.
H21282		1	0	67.3	0	0	160	640	80			1	1	1			1	1	1				5.075173855	6.46146822	4.382026672	.	.
H21282		13	0	67.3	0	0	320	320	40	320	160	1	1	1	1	1	1	1	1	1	1	1	5.768321037	5.768321037	3.68887949	5.768321037	5.075173855
H21296		12	0	74.7	0	1	20	160	20			0	1	0			1	1	0				2.995732307	5.075173855	2.995732307	.	.
H21296		13	0	74.7	0	1	20	160	20	160	20	0	1	0	1	0	1	1	0	0	0	0	2.995732307	5.075173855	2.995732307	5.075173855	2.995732307
H21296		1	0	74.7	0	1	80	640	40			1	1	1			1	1	0				4.382026672	6.46146822	3.68887949	.	.
H21296		6	0	74.7	0	1	20	320	40			0	1	1			1	1	0				2.995732307	5.768321037	3.68887949	.	.
H21296		0	0	74.7	0	1	20	80	20			0	1	0			1	1	0				2.995732307	4.382026672	2.995732307	.	.
H21303		12	0	69.11	0	0	40	40	20			1	1	0			0	0	1				3.68887949	3.68887949	2.995732307	.	.
H21303		0	0	69.11	0	0	40	20	10			1	0	0			0	0	1				3.68887949	2.995732307	2.302585125	.	.
H21303		1	0	69.11	0	0	40	40	40			1	1	1			0	0	1				3.68887949	3.68887949	3.68887949	.	.
H21303		6	0	69.11	0	0	40	40	20			1	1	0			0	0	1				3.68887949	3.68887949	2.995732307	.	.
H21303		13	0	69.11	0	0	160	160	20	320	160	1	1	0	1	1	0	0	1	1	1	1	5.075173855	5.075173855	2.995732307	5.768321037	5.075173855
H21317		12	0	68	0	1	10	640	5			0	1	0			0	1	0				2.302585125	6.46146822	1.609437943	.	.
H21317		0	0	68	0	1	10	40	5			0	1	0			0	1	0				2.302585125	3.68887949	1.609437943	.	.
H21317		1	0	68	0	1	20	2560	5			0	1	0			0	1	0				2.995732307	7.847762585	1.609437943	.	.
H21317		6	0	68	0	1	10	640	5			0	1	0			0	1	0				2.302585125	6.46146822	1.609437943	.	.
H21317		13	0	68	0	1	80	640	5	640	5	1	1	0	1	0	0	1	0	1	0	0	4.382026672	6.46146822	1.609437943	6.46146822	1.609437943
H21321		12	1	66.5	0	0	10	160	40			0	1	1			0	1	1				2.302585125	5.075173855	3.68887949	.	.
H21321		0	1	66.5	0	0	5	10	5			0	0	0			0	1	1				1.609437943	2.302585125	1.609437943	.	.
H21321		13	1	66.5	0	0	1280	640	80	640	160	1	1	1	1	1	0	1	1	1	1	1	7.154615402	6.46146822	4.382026672	6.46146822	5.075173855
H21321		6	1	66.5	0	0	10	160	40			0	1	1			0	1	1				2.302585125	5.075173855	3.68887949	.	.
H21321		1	1	66.5	0	0	10	640	160			0	1	1			0	1	1				2.302585125	6.46146822	5.075173855	.	.
H21335		6	0	66	0	1	80	640	5			1	1	0			1	1	1				4.382026672	6.46146822	1.609437943	.	.
H21335		12	0	66	0	1	40	640	5			1	1	0			1	1	1				3.68887949	6.46146822	1.609437943	.	.
H21335		13	0	66	0	1	320	640	40	640	40	1	1	1	1	1	1	1	1	1	0	1	5.768321037	6.46146822	3.68887949	6.46146822	3.68887949
H21335		0	0	66	0	1	20	20	5			0	0	0			1	1	1				2.995732307	2.995732307	1.609437943	.	.
H21335		1	0	66	0	1	320	2560	40			1	1	1			1	1	1				5.768321037	7.847762585	3.68887949	.	.
H21349		6	1	79.11	1	1	10	80	40			0	1	1			0	1	1				2.302585125	4.382026672	3.68887949	.	.
H21349		12	1	79.11	1	1	10	40	40			0	1	1			0	1	1				2.302585125	3.68887949	3.68887949	.	.
H21349		1	1	79.11	1	1	20	640	160			0	1	1			0	1	1				2.995732307	6.46146822	5.075173855	.	.
H21349		13	1	79.11	1	1	80	640	40	640	20	1	1	1	1	0	0	1	1	1	1	0	4.382026672	6.46146822	3.68887949	6.46146822	2.995732307
H21349		0	1	79.11	1	1	5	5	5			0	0	0			0	1	1				1.609437943	1.609437943	1.609437943	.	.
H21353		12	0	77	1	1	40	640	160			1	1	1			1	1	1				3.68887949	6.46146822	5.075173855	.	.
H21353		1	0	77	1	1	640	5120	640			1	1	1			1	1	1				6.46146822	8.540909767	6.46146822	.	.
H21353		0	0	77	1	1	40	320	40			1	1	1			1	1	1				3.68887949	5.768321037	3.68887949	.	.
H21353		13	0	77	1	1	1280	2560	1280	2560	640	1	1	1	1	1	1	1	1	1	1	1	7.154615402	7.847762585	7.154615402	7.847762585	6.46146822
H21353		6	0	77	1	1	160	1280	160			1	1	1			1	1	1				5.075173855	7.154615402	5.075173855	.	.
H21367		0	0	72	0	0	5	20	80			0	0	1			0	1	0				1.609437943	2.995732307	4.382026672	.	.
H21367		12	0	72	0	0	5	80	80			0	1	1			0	1	0				1.609437943	4.382026672	4.382026672	.	.
H21367		6	0	72	0	0	20	80	80			0	1	1			0	1	0				2.995732307	4.382026672	4.382026672	.	.
H21367		1	0	72	0	0	10	160	80			0	1	1			0	1	0				2.302585125	5.075173855	4.382026672	.	.
H21367		13	0	72	0	0	160	320	320	640	160	1	1	1	1	1	0	1	0	1	1	0	5.075173855	5.768321037	5.768321037	6.46146822	5.075173855
H21371		13	0	70	0	1	160	1280	20	2560	80	1	1	0	1	1	1	1	1	1	1	1	5.075173855	7.154615402	2.995732307	7.847762585	4.382026672
H21371		12	0	70	0	1	40	640	20			1	1	0			1	1	1				3.68887949	6.46146822	2.995732307	.	.
H21371		0	0	70	0	1	20	80	5			0	1	0			1	1	1				2.995732307	4.382026672	1.609437943	.	.
H21371		1	0	70	0	1	320	5120	80			1	1	1			1	1	1				5.768321037	8.540909767	4.382026672	.	.
H21371		6	0	70	0	1	80	1280	20			1	1	0			1	1	1				4.382026672	7.154615402	2.995732307	.	.
H21385		6	1	74.11	0	0	160	2560	80			1	1	1			1	1	1				5.075173855	7.847762585	4.382026672	.	.
H21385		13	1	74.11	0	0	2560	2560	320	5120	320	1	1	1	1	1	1	1	1	1	0	1	7.847762585	7.847762585	5.768321037	8.540909767	5.768321037
H21385		12	1	74.11	0	0	80	2560	80			1	1	1			1	1	1				4.382026672	7.847762585	4.382026672	.	.
H21385		0	1	74.11	0	0	5	640	10			0	1	0			1	1	1				1.609437943	6.46146822	2.302585125	.	.
H21385		1	1	74.11	0	0	640	5120	320			1	1	1			1	1	1				6.46146822	8.540909767	5.768321037	.	.
H21399		0	0	77.11	1	0	5	5	5			0	0	0			1	1	1				1.609437943	1.609437943	1.609437943	.	.
H21399		6	0	77.11	1	0	320	80	40			1	1	1			1	1	1				5.768321037	4.382026672	3.68887949	.	.
H21399		12	0	77.11	1	0	80	80	40			1	1	1			1	1	1				4.382026672	4.382026672	3.68887949	.	.
H21399		13	0	77.11	1	0	320	160	80	80	40	1	1	1	1	1	1	1	1	1	0	0	5.768321037	5.075173855	4.382026672	4.382026672	3.68887949
H21399		1	0	77.11	1	0	320	80	40			1	1	1			1	1	1				5.768321037	4.382026672	3.68887949	.	.
H21406		12	1	76.6	1	0	20	160	20			0	1	0			1	1	1				2.995732307	5.075173855	2.995732307	.	.
H21406		1	1	76.6	1	0	40	1280	80			1	1	1			1	1	1				3.68887949	7.154615402	4.382026672	.	.
H21406		6	1	76.6	1	0	20	160	20			0	1	0			1	1	1				2.995732307	5.075173855	2.995732307	.	.
H21406		0	1	76.6	1	0	5	10	5			0	0	0			1	1	1				1.609437943	2.302585125	1.609437943	.	.
H21406		13	1	76.6	1	0	640	640	80	1280	640	1	1	1	1	1	1	1	1	1	1	1	6.46146822	6.46146822	4.382026672	7.154615402	6.46146822
H21410		13	0	80.3	1	0	320	1280	20	2560	40	1	1	0	1	1	1	1	1	1	1	1	5.768321037	7.154615402	2.995732307	7.847762585	3.68887949
H21410		1	0	80.3	1	0	320	80	40			1	1	1			1	1	1				5.768321037	4.382026672	3.68887949	.	.
H21410		12	0	80.3	1	0	40	10	10			1	0	0			1	1	1				3.68887949	2.302585125	2.302585125	.	.
H21410		0	0	80.3	1	0	5	5	5			0	0	0			1	1	1				1.609437943	1.609437943	1.609437943	.	.
H21410		6	0	80.3	1	0	160	20	10			1	0	0			1	1	1				5.075173855	2.995732307	2.302585125	.	.
H21424		13	0	78.1	1	0	320	320	160	320	40	1	1	1	1	1	1	0	1	1	1	0	5.768321037	5.768321037	5.075173855	5.768321037	3.68887949
H21424		1	0	78.1	1	0	320	80	640			1	1	1			1	0	1				5.768321037	4.382026672	6.46146822	.	.
H21424		0	0	78.1	1	0	5	40	5			0	1	0			1	0	1				1.609437943	3.68887949	1.609437943	.	.
H21424		12	0	78.1	1	0	40	40	20			1	1	0			1	0	1				3.68887949	3.68887949	2.995732307	.	.
H21424		6	0	78.1	1	0	80	40	20			1	1	0			1	0	1				4.382026672	3.68887949	2.995732307	.	.
H21438		13	0	76.7	1	1	640	320	320	320	80	1	1	1	1	1	1	0	1	1	0	0	6.46146822	5.768321037	5.768321037	5.768321037	4.382026672
H21438		0	0	76.7	1	1	5	640	5			0	1	0			1	0	1				1.609437943	6.46146822	1.609437943	.	.
H21438		12	0	76.7	1	1	40	160	160			1	1	1			1	0	1				3.68887949	5.075173855	5.075173855	.	.
H21438		6	0	76.7	1	1	160	640	320			1	1	1			1	0	1				5.075173855	6.46146822	5.768321037	.	.
H21438		1	0	76.7	1	1	640	1280	640			1	1	1			1	0	1				6.46146822	7.154615402	6.46146822	.	.
H21442		12	0	79.1	1		20	80	20			0	1	0			1	1	1				2.995732307	4.382026672	2.995732307	.	.
H21442		13	0	79.1	1		640	320	160	640	160	1	1	1	1	1	1	1	1	1	1	1	6.46146822	5.768321037	5.075173855	6.46146822	5.075173855
H21442		1	0	79.1	1		40	1280	80			1	1	1			1	1	1				3.68887949	7.154615402	4.382026672	.	.
H21442		6	0	79.1	1		40	160	20			1	1	0			1	1	1				3.68887949	5.075173855	2.995732307	.	.
H21442		0	0	79.1	1		5	5	5			0	0	0			1	1	1				1.609437943	1.609437943	1.609437943	.	.
H21456		6	0	71.3	0	1	640	320	40			1	1	1			1	1	1				6.46146822	5.768321037	3.68887949	.	.
H21456		1	0	71.3	0	1	1280	2560	20			1	1	0			1	1	0				7.154615402	7.847762585	2.995732307	.	.
H21456		12	0	71.3	0	1	320	320	40			1	1	1			1	1	1				5.768321037	5.768321037	3.68887949	.	.
H21456		13	0	71.3	0	1	640	1280	320	1280	160	1	1	1	1	1	1	1	1	0	1	1	6.46146822	7.154615402	5.768321037	7.154615402	5.075173855
H21456		0	0	71.3	0	1	80	10	5			1	0	0			1	1	0				4.382026672	2.302585125	1.609437943	.	.
H21460		12	1	66.8	0	1	40	80	80			1	1	1			1	1	1				3.68887949	4.382026672	4.382026672	.	.
H21460		13	1	66.8	0	1	320	160	80	160	40	1	1	1	1	1	1	1	1	1	0	0	5.768321037	5.075173855	4.382026672	5.075173855	3.68887949
H21460		6	1	66.8	0	1	80	80	80			1	1	1			1	1	1				4.382026672	4.382026672	4.382026672	.	.
H21460		1	1	66.8	0	1	640	640	160			1	1	1			1	1	1				6.46146822	6.46146822	5.075173855	.	.
H21460		0	1	66.8	0	1	40	80	20			1	1	0			1	1	1				3.68887949	4.382026672	2.995732307	.	.
H21474		0	0	83.1	1	0	5	10	5			0	0	0			0	1	1				1.609437943	2.302585125	1.609437943	.	.
H21474		13	0	83.1	1	0	640	1280	80	2560	80	1	1	1	1	1	0	1	1	1	1	1	6.46146822	7.154615402	4.382026672	7.847762585	4.382026672
H21474		12	0	83.1	1	0	5	20	20			0	0	0			0	1	1				1.609437943	2.995732307	2.995732307	.	.
H21474		6	0	83.1	1	0	5	20	20			0	0	0			0	1	1				1.609437943	2.995732307	2.995732307	.	.
H21474		1	0	83.1	1	0	5	160	40			0	1	1			0	1	1				1.609437943	5.075173855	3.68887949	.	.
H21488		1	1	67.2	0	0	2560	5120	160			1	1	1			1	1	1				7.847762585	8.540909767	5.075173855	.	.
H21488		12	1	67.2	0	0	80	640	20			1	1	0			1	1	1				4.382026672	6.46146822	2.995732307	.	.
H21488		13	1	67.2	0	0	640	640	40	1280	320	1	1	1	1	1	1	1	1	1	0	1	6.46146822	6.46146822	3.68887949	7.154615402	5.768321037
H21488		6	1	67.2	0	0	160	640	20			1	1	0			1	1	1				5.075173855	6.46146822	2.995732307	.	.
H21488		0	1	67.2	0	0	10	20	5			0	0	0			1	1	1				2.302585125	2.995732307	1.609437943	.	.
H21492		13	0	68.11	0	0	640	1280	320	1280	320	1	1	1	1	1	1	1	1	0	1	0	6.46146822	7.154615402	5.768321037	7.154615402	5.768321037
H21492		0	0	68.11	0	0	80	5	40			1	0	1			1	1	1				4.382026672	1.609437943	3.68887949	.	.
H21492		1	0	68.11	0	0	1280	80	1280			1	1	1			1	1	1				7.154615402	4.382026672	7.154615402	.	.
H21492		6	0	68.11	0	0	320	20	160			1	0	1			1	1	1				5.768321037	2.995732307	5.075173855	.	.
H21492		12	0	68.11	0	0	320	20	160			1	0	1			1	1	1				5.768321037	2.995732307	5.075173855	.	.
H21509		13	0	78.4	1	0	40	40	80	40	40	1	1	1	1	1	1	1	0	0	0	0	3.68887949	3.68887949	4.382026672	3.68887949	3.68887949
H21509		12	0	78.4	1	0	20	40	80			0	1	1			1	1	0				2.995732307	3.68887949	4.382026672	.	.
H21509		1	0	78.4	1	0	40	320	80			1	1	1			1	1	0				3.68887949	5.768321037	4.382026672	.	.
H21509		6	0	78.4	1	0	20	80	80			0	1	1			1	1	0				2.995732307	4.382026672	4.382026672	.	.
H21509		0	0	78.4	1	0	5	10	80			0	0	1			1	1	0				1.609437943	2.302585125	4.382026672	.	.
H21513		13	1	67.1	0	1	320	320	80	640	640	1	1	1	1	1	0	1	1	0	1	1	5.768321037	5.768321037	4.382026672	6.46146822	6.46146822
H21513		12	1	67.1	0	1	320	160	80			1	1	1			0	1	1				5.768321037	5.075173855	4.382026672	.	.
H21513		6	1	67.1	0	1	640	160	80			1	1	1			0	1	1				6.46146822	5.075173855	4.382026672	.	.
H21513		0	1	67.1	0	1	320	20	5			1	0	0			0	1	1				5.768321037	2.995732307	1.609437943	.	.
H21513		1	1	67.1	0	1	640	1280	160			1	1	1			0	1	1				6.46146822	7.154615402	5.075173855	.	.
H21527		13	0	72	0	1	320	80	10	40	5	1	1	0	1	0	1	1	0	1	0	0	5.768321037	4.382026672	2.302585125	3.68887949	1.609437943
H21527		1	0	72	0	1	40	160	10			1	1	0			1	1	0				3.68887949	5.075173855	2.302585125	.	.
H21527		0	0	72	0	1	5	10	5			0	0	0			1	1	0				1.609437943	2.302585125	1.609437943	.	.
H21527		12	0	72	0	1	10	40	10			0	1	0			1	1	0				2.302585125	3.68887949	2.302585125	.	.
H21527		6	0	72	0	1	10	40	10			0	1	0			1	1	0				2.302585125	3.68887949	2.302585125	.	.
H21531		1	0	65.11	0	1	160	160	80			1	1	1			1	1	1				5.075173855	5.075173855	4.382026672	.	.
H21531		12	0	65.11	0	1	20	160	10			0	1	0			1	1	1				2.995732307	5.075173855	2.302585125	.	.
H21531		0	0	65.11	0	1	10	20	5			0	0	0			1	1	1				2.302585125	2.995732307	1.609437943	.	.
H21531		6	0	65.11	0	1	80	320	10			1	1	0			1	1	1				4.382026672	5.768321037	2.302585125	.	.
H21531		13	0	65.11	0	1	640	1280	10	1280	80	1	1	0	1	1	1	1	1	1	1	1	6.46146822	7.154615402	2.302585125	7.154615402	4.382026672
H21559		13	1	77.8	1	0	160	320	160	320	80	1	1	1	1	1	0	1	1	1	0	1	5.075173855	5.768321037	5.075173855	5.768321037	4.382026672
H21559		12	1	77.8	1	0	5	160	20			0	1	0			0	1	1				1.609437943	5.075173855	2.995732307	.	.
H21559		0	1	77.8	1	0	5	10	5			0	0	0			0	1	1				1.609437943	2.302585125	1.609437943	.	.
H21559		6	1	77.8	1	0	5	160	20			0	1	0			0	1	1				1.609437943	5.075173855	2.995732307	.	.
H21559		1	1	77.8	1	0	5	1280	160			0	1	1			0	1	1				1.609437943	7.154615402	5.075173855	.	.
H21563		12	0	72.4	0	0	80	80	80			1	1	1			1	1	1				4.382026672	4.382026672	4.382026672	.	.
H21563		0	0	72.4	0	0	10	10	10			0	0	0			1	1	1				2.302585125	2.302585125	2.302585125	.	.
H21563		6	0	72.4	0	0	160	160	160			1	1	1			1	1	1				5.075173855	5.075173855	5.075173855	.	.
H21563		1	0	72.4	0	0	640	640	160			1	1	1			1	1	1				6.46146822	6.46146822	5.075173855	.	.
H21563		13	0	72.4	0	0	640	320	160	640	40	1	1	1	1	1	1	1	1	1	1	0	6.46146822	5.768321037	5.075173855	6.46146822	3.68887949
H21577		13	0	68.5	0	0	80	160	40	160	640	1	1	1	1	1	1	1	1	0	1	1	4.382026672	5.075173855	3.68887949	5.075173855	6.46146822
H21577		0	0	68.5	0	0	20	5	5			0	0	0			1	1	1				2.995732307	1.609437943	1.609437943	.	.
H21577		12	0	68.5	0	0	40	40	10			1	1	0			1	1	1				3.68887949	3.68887949	2.302585125	.	.
H21577		6	0	68.5	0	0	160	80	10			1	1	0			1	1	1				5.075173855	4.382026672	2.302585125	.	.
H21577		1	0	68.5	0	0	320	320	40			1	1	1			1	1	1				5.768321037	5.768321037	3.68887949	.	.
H21581		0	0	67.11	0	0	5	20	10			0	0	0			1	1	0				1.609437943	2.995732307	2.302585125	.	.
H21581		1	0	67.11	0	0	320	2560	20			1	1	0			1	1	0				5.768321037	7.847762585	2.995732307	.	.
H21581		13	0	67.11	0	0	40	320	20	640	40	1	1	0	1	1	1	1	0	1	0	1	3.68887949	5.768321037	2.995732307	6.46146822	3.68887949
H21581		12	0	67.11	0	0	5	320	10			0	1	0			1	1	0				1.609437943	5.768321037	2.302585125	.	.
H21581		6	0	67.11	0	0	20	640	10			0	1	0			1	1	0				2.995732307	6.46146822	2.302585125	.	.
H21595		0	0	72.3	0	0	20	20	10			0	0	0			1	1	1				2.995732307	2.995732307	2.302585125	.	.
H21595		6	0	72.3	0	0	40	80	10			1	1	0			1	1	1				3.68887949	4.382026672	2.302585125	.	.
H21595		12	0	72.3	0	0	20	80	10			0	1	0			1	1	1				2.995732307	4.382026672	2.302585125	.	.
H21595		1	0	72.3	0	0	80	320	40			1	1	1			1	1	1				4.382026672	5.768321037	3.68887949	.	.
H21595		13	0	72.3	0	0	80	160	20	160	80	1	1	0	1	1	1	1	1	1	0	1	4.382026672	5.075173855	2.995732307	5.075173855	4.382026672
H21602		13	0	69.8	0	0	640	160	40	160	40	1	1	1	1	1	1	1	1	0	0	0	6.46146822	5.075173855	3.68887949	5.075173855	3.68887949
H21602		1	0	69.8	0	0	640	640	40			1	1	1			1	1	1				6.46146822	6.46146822	3.68887949	.	.
H21602		0	0	69.8	0	0	5	20	5			0	0	0			1	1	1				1.609437943	2.995732307	1.609437943	.	.
H21602		12	0	69.8	0	0	320	80	40			1	1	1			1	1	1				5.768321037	4.382026672	3.68887949	.	.
H21602		6	0	69.8	0	0	640	160	40			1	1	1			1	1	1				6.46146822	5.075173855	3.68887949	.	.
H21616		13	1	65.11	0	0	640	160	40	320	1280	1	1	1	1	1	1	1	1	0	0	1	6.46146822	5.075173855	3.68887949	5.768321037	7.154615402
H21616		12	1	65.11	0	0	320	160	20			1	1	0			1	1	1				5.768321037	5.075173855	2.995732307	.	.
H21616		0	1	65.11	0	0	20	160	10			0	1	0			1	1	1				2.995732307	5.075173855	2.302585125	.	.
H21616		1	1	65.11	0	0	1280	640	40			1	1	1			1	1	1				7.154615402	6.46146822	3.68887949	.	.
H21616		6	1	65.11	0	0	640	160	20			1	1	0			1	1	1				6.46146822	5.075173855	2.995732307	.	.
H21620		0	0	79	1	0	80	80	80			1	1	1			0	0	0				4.382026672	4.382026672	4.382026672	.	.
H21620		1	0	79	1	0	160	160	160			1	1	1			0	0	0				5.075173855	5.075173855	5.075173855	.	.
H21620		6	0	79	1	0	80	160	80			1	1	1			0	0	0				4.382026672	5.075173855	4.382026672	.	.
H21620		12	0	79	1	0	80	80	80			1	1	1			0	0	0				4.382026672	4.382026672	4.382026672	.	.
H21620		13	0	79	1	0	320	160	80	320	320	1	1	1	1	1	0	0	0	1	1	1	5.768321037	5.075173855	4.382026672	5.768321037	5.768321037
H21634		0	0	67	0	0	5	5	20			0	0	0			0	0	0				1.609437943	1.609437943	2.995732307	.	.
H21634		13	0	67	0	0	10	20	20	40	20	0	0	0	1	0	0	0	0	1	1	0	2.302585125	2.995732307	2.995732307	3.68887949	2.995732307
H21634		1	0	67	0	0	5	10	40			0	0	1			0	0	0				1.609437943	2.302585125	3.68887949	.	.
H21634		6	0	67	0	0	5	10	20			0	0	0			0	0	0				1.609437943	2.302585125	2.995732307	.	.
H21634		12	0	67	0	0	5	10	20			0	0	0			0	0	0				1.609437943	2.302585125	2.995732307	.	.
H21648		1	1	77.11	1	0	160	320	160			1	1	1			1	1	1				5.075173855	5.768321037	5.075173855	.	.
H21648		13	1	77.11	1	0	640	1280	40	1280	160	1	1	1	1	1	1	1	1	1	1	1	6.46146822	7.154615402	3.68887949	7.154615402	5.075173855
H21648		0	1	77.11	1	0	5	5	5			0	0	0			1	1	1				1.609437943	1.609437943	1.609437943	.	.
H21648		6	1	77.11	1	0	40	40	40			1	1	1			1	1	1				3.68887949	3.68887949	3.68887949	.	.
H21648		12	1	77.11	1	0	10	40	40			0	1	1			1	1	1				2.302585125	3.68887949	3.68887949	.	.
H21652		13	0	66.3	0	1	40	160	40	160	320	1	1	1	1	1	0	0	1	0	0	1	3.68887949	5.075173855	3.68887949	5.075173855	5.768321037
H21652		6	0	66.3	0	1	40	160	20			1	1	0			0	0	1				3.68887949	5.075173855	2.995732307	.	.
H21652		1	0	66.3	0	1	40	160	160			1	1	1			0	0	1				3.68887949	5.075173855	5.075173855	.	.
H21652		0	0	66.3	0	1	40	80	20			1	1	0			0	0	1				3.68887949	4.382026672	2.995732307	.	.
H21652		12	0	66.3	0	1	40	80	20			1	1	0			0	0	1				3.68887949	4.382026672	2.995732307	.	.
H21666		12	0	82.8	1	0	40	640	20			1	1	0			1	1	1				3.68887949	6.46146822	2.995732307	.	.
H21666		1	0	82.8	1	0	40	1280	80			1	1	1			1	1	1				3.68887949	7.154615402	4.382026672	.	.
H21666		13	0	82.8	1	0	1280	640	40	640	80	1	1	1	1	1	1	1	1	1	0	1	7.154615402	6.46146822	3.68887949	6.46146822	4.382026672
H21666		0	0	82.8	1	0	5	40	5			0	1	0			1	1	1				1.609437943	3.68887949	1.609437943	.	.
H21666		6	0	82.8	1	0	40	1280	20			1	1	0			1	1	1				3.68887949	7.154615402	2.995732307	.	.
H21670		0	0	73.2	0	0	5	20	10			0	0	0			1	1	1				1.609437943	2.995732307	2.302585125	.	.
H21670		13	0	73.2	0	0	320	320	320	320	640	1	1	1	1	1	1	1	1	1	0	0	5.768321037	5.768321037	5.768321037	5.768321037	6.46146822
H21670		1	0	73.2	0	0	40	640	640			1	1	1			1	1	1				3.68887949	6.46146822	6.46146822	.	.
H21670		12	0	73.2	0	0	10	320	320			0	1	1			1	1	1				2.302585125	5.768321037	5.768321037	.	.
H21670		6	0	73.2	0	0	20	640	320			0	1	1			1	1	1				2.995732307	6.46146822	5.768321037	.	.
H21684		12	0	66.11	0	0	5	160	10			0	1	0			1	1	1				1.609437943	5.075173855	2.302585125	.	.
H21684		1	0	66.11	0	0	160	640	40			1	1	1			1	1	1				5.075173855	6.46146822	3.68887949	.	.
H21684		6	0	66.11	0	0	20	320	10			0	1	0			1	1	1				2.995732307	5.768321037	2.302585125	.	.
H21684		13	0	66.11	0	0	40	160	20	320	80	1	1	0	1	1	1	1	1	1	0	1	3.68887949	5.075173855	2.995732307	5.768321037	4.382026672
H21684		0	0	66.11	0	0	5	10	10			0	0	0			1	1	1				1.609437943	2.302585125	2.302585125	.	.
H21698		0	1	70.11	0	1	40	10	5			1	0	0			1	1	0				3.68887949	2.302585125	1.609437943	.	.
H21698		13	1	70.11	0	1	320	320	10	640	80	1	1	0	1	1	1	1	0	1	1	1	5.768321037	5.768321037	2.302585125	6.46146822	4.382026672
H21698		12	1	70.11	0	1	40	80	10			1	1	0			1	1	0				3.68887949	4.382026672	2.302585125	.	.
H21698		1	1	70.11	0	1	320	1280	20			1	1	0			1	1	0				5.768321037	7.154615402	2.995732307	.	.
H21698		6	1	70.11	0	1	80	320	10			1	1	0			1	1	0				4.382026672	5.768321037	2.302585125	.	.
H21705		0	0	70.11	0	0	5	10	5			0	0	0			1	1	0				1.609437943	2.302585125	1.609437943	.	.
H21705		13	0	70.11	0	0	80	320	40	40	20	1	1	1	1	0	1	1	0	1	0	1	4.382026672	5.768321037	3.68887949	3.68887949	2.995732307
H21705		12	0	70.11	0	0	5	20	5			0	0	0			1	1	0				1.609437943	2.995732307	1.609437943	.	.
H21705		6	0	70.11	0	0	10	20	5			0	0	0			1	1	0				2.302585125	2.995732307	1.609437943	.	.
H21705		1	0	70.11	0	0	40	80	20			1	1	0			1	1	0				3.68887949	4.382026672	2.995732307	.	.
H21719		6	1	80.8	1	0	160	640	160			1	1	1			1	1	1				5.075173855	6.46146822	5.075173855	.	.
H21719		1	1	80.8	1	0	80	320	640			1	1	1			1	1	1				4.382026672	5.768321037	6.46146822	.	.
H21719		13	1	80.8	1	0	320	320	80	640	320	1	1	1	1	1	1	1	1	1	1	1	5.768321037	5.768321037	4.382026672	6.46146822	5.768321037
H21719		12	1	80.8	1	0	20	80	80			0	1	1			1	1	1				2.995732307	4.382026672	4.382026672	.	.
H21719		0	1	80.8	1	0	5	5	20			0	0	0			1	1	1				1.609437943	1.609437943	2.995732307	.	.
H21723		13	1	65.8	0	0	640	320	80	640	320	1	1	1	1	1	1	1	1	1	1	1	6.46146822	5.768321037	4.382026672	6.46146822	5.768321037
H21723		6	1	65.8	0	0	80	80	5			1	1	0			1	1	1				4.382026672	4.382026672	1.609437943	.	.
H21723		0	1	65.8	0	0	5	10	5			0	0	0			1	1	1				1.609437943	2.302585125	1.609437943	.	.
H21723		12	1	65.8	0	0	40	80	5			1	1	0			1	1	1				3.68887949	4.382026672	1.609437943	.	.
H21723		1	1	65.8	0	0	320	320	40			1	1	1			1	1	1				5.768321037	5.768321037	3.68887949	.	.
H21737		1	1	71.1	0	0	640	40	160			1	1	1			1	1	1				6.46146822	3.68887949	5.075173855	.	.
H21737		6	1	71.1	0	0	80	10	40			1	0	1			1	1	1				4.382026672	2.302585125	3.68887949	.	.
H21737		0	1	71.1	0	0	10	5	10			0	0	0			1	1	1				2.302585125	1.609437943	2.302585125	.	.
H21737		13	1	71.1	0	0	320	160	40	160	1280	1	1	1	1	1	1	1	1	1	1	1	5.768321037	5.075173855	3.68887949	5.075173855	7.154615402
H21737		12	1	71.1	0	0	40	10	20			1	0	0			1	1	1				3.68887949	2.302585125	2.995732307	.	.
H21741		13	0	68.4	0	0	320	640	20	640	40	1	1	0	1	1	1	1	1	1	0	0	5.768321037	6.46146822	2.995732307	6.46146822	3.68887949
H21741		6	0	68.4	0	0	320	1280	20			1	1	0			1	1	1				5.768321037	7.154615402	2.995732307	.	.
H21741		1	0	68.4	0	0	1280	2560	80			1	1	1			1	1	1				7.154615402	7.847762585	4.382026672	.	.
H21741		12	0	68.4	0	0	80	1280	20			1	1	0			1	1	1				4.382026672	7.154615402	2.995732307	.	.
H21741		0	0	68.4	0	0	80	40	20			1	1	0			1	1	1				4.382026672	3.68887949	2.995732307	.	.
H21755		6	0	76.1	1	0	80	320	40			1	1	1			1	1	1				4.382026672	5.768321037	3.68887949	.	.
H21755		12	0	76.1	1	0	10	80	20			0	1	0			1	1	1				2.302585125	4.382026672	2.995732307	.	.
H21755		0	0	76.1	1	0	5	5	5			0	0	0			1	1	1				1.609437943	1.609437943	1.609437943	.	.
H21755		1	0	76.1	1	0	160	320	40			1	1	1			1	1	1				5.075173855	5.768321037	3.68887949	.	.
H21755		13	0	76.1	1	0	1280	80	40	160	40	1	1	1	1	1	1	1	1	1	0	0	7.154615402	4.382026672	3.68887949	5.075173855	3.68887949
H21769		1	0	66.11	0	0	640	320	40			1	1	1			1	1	1				6.46146822	5.768321037	3.68887949	.	.
H21769		0	0	66.11	0	0	80	80	10			1	1	0			1	1	1				4.382026672	4.382026672	2.302585125	.	.
H21769		12	0	66.11	0	0	80	80	10			1	1	0			1	1	1				4.382026672	4.382026672	2.302585125	.	.
H21769		13	0	66.11	0	0	320	640	80	640	80	1	1	1	1	1	1	1	1	1	1	1	5.768321037	6.46146822	4.382026672	6.46146822	4.382026672
H21769		6	0	66.11	0	0	160	80	10			1	1	0			1	1	1				5.075173855	4.382026672	2.302585125	.	.
H21773		6	0	80.1	1	1	40	320	40			1	1	1			0	1	1				3.68887949	5.768321037	3.68887949	.	.
H21773		0	0	80.1	1	1	40	20	5			1	0	0			0	1	1				3.68887949	2.995732307	1.609437943	.	.
H21773		1	0	80.1	1	1	40	640	40			1	1	1			0	1	1				3.68887949	6.46146822	3.68887949	.	.
H21773		13	0	80.1	1	1	40	160	20	160	5	1	1	0	1	0	0	1	1	1	0	0	3.68887949	5.075173855	2.995732307	5.075173855	1.609437943
H21773		12	0	80.1	1	1	10	160	20			0	1	0			0	1	1				2.302585125	5.075173855	2.995732307	.	.
H21787		0	0	70.7	0	0	5	20	5			0	0	0			0	1	0				1.609437943	2.995732307	1.609437943	.	.
H21787		13	0	70.7	0	0	320	160	20	160	40	1	1	0	1	1	0	1	0	1	1	1	5.768321037	5.075173855	2.995732307	5.075173855	3.68887949
H21787		1	0	70.7	0	0	20	80	10			0	1	0			0	1	0				2.995732307	4.382026672	2.302585125	.	.
H21787		12	0	70.7	0	0	5	40	10			0	1	0			0	1	0				1.609437943	3.68887949	2.302585125	.	.
H21787		6	0	70.7	0	0	10	80	10			0	1	0			0	1	0				2.302585125	4.382026672	2.302585125	.	.
H21791		1	0	70.2	0	0	640	40	160			1	1	1			1	1	1				6.46146822	3.68887949	5.075173855	.	.
H21791		0	0	70.2	0	0	40	5	5			1	0	0			1	1	1				3.68887949	1.609437943	1.609437943	.	.
H21791		12	0	70.2	0	0	40	20	80			1	0	1			1	1	1				3.68887949	2.995732307	4.382026672	.	.
H21791		13	0	70.2	0	0	160	80	80	80	40	1	1	1	1	1	1	1	1	1	1	0	5.075173855	4.382026672	4.382026672	4.382026672	3.68887949
H21791		6	0	70.2	0	0	80	20	80			1	0	1			1	1	1				4.382026672	2.995732307	4.382026672	.	.
H21808		6	0	73	0		10	640	20			0	1	0			0	1	0				2.302585125	6.46146822	2.995732307	.	.
H21808		1	0	73	0		10	640	20			0	1	0			0	1	0				2.302585125	6.46146822	2.995732307	.	.
H21808		12	0	73	0		10	320	20			0	1	0			0	1	0				2.302585125	5.768321037	2.995732307	.	.
H21808		13	0	73	0		80	320	20	640	20	1	1	0	1	0	0	1	0	1	0	0	4.382026672	5.768321037	2.995732307	6.46146822	2.995732307
H21808		0	0	73	0		5	40	5			0	1	0			0	1	0				1.609437943	3.68887949	1.609437943	.	.
H21812		0	0	82.8	1	0	5	20	10			0	0	0			1	1	1				1.609437943	2.995732307	2.302585125	.	.
H21812		1	0	82.8	1	0	320	320	1280			1	1	1			1	1	1				5.768321037	5.768321037	7.154615402	.	.
H21812		6	0	82.8	1	0	160	160	320			1	1	1			1	1	1				5.075173855	5.075173855	5.768321037	.	.
H21812		13	0	82.8	1	0	320	160	80	320	320	1	1	1	1	1	1	1	1	1	0	1	5.768321037	5.075173855	4.382026672	5.768321037	5.768321037
H21812		12	0	82.8	1	0	20	160	80			0	1	1			1	1	1				2.995732307	5.075173855	4.382026672	.	.
H21826		6	0	70.7	0	0	160	320	10			1	1	0			1	0	1				5.075173855	5.768321037	2.302585125	.	.
H21826		13	0	70.7	0	0	160	160	20	320	320	1	1	0	1	1	1	0	1	1	0	1	5.075173855	5.075173855	2.995732307	5.768321037	5.768321037
H21826		12	0	70.7	0	0	40	160	10			1	1	0			1	0	1				3.68887949	5.075173855	2.302585125	.	.
H21826		0	0	70.7	0	0	5	20	10			0	0	0			1	0	1				1.609437943	2.995732307	2.302585125	.	.
H21826		1	0	70.7	0	0	160	640	80			1	1	1			1	0	1				5.075173855	6.46146822	4.382026672	.	.
H21830		0	0	77.7	1	0	5	20	20			0	0	0			1	1	0				1.609437943	2.995732307	2.995732307	.	.
H21830		6	0	77.7	1	0	10	80	20			0	1	0			1	1	0				2.302585125	4.382026672	2.995732307	.	.
H21830		13	0	77.7	1	0	40	160	20	320	20	1	1	0	1	0	1	1	0	1	1	0	3.68887949	5.075173855	2.995732307	5.768321037	2.995732307
H21830		1	0	77.7	1	0	80	160	40			1	1	1			1	1	0				4.382026672	5.075173855	3.68887949	.	.
H21830		12	0	77.7	1	0	10	80	20			0	1	0			1	1	0				2.302585125	4.382026672	2.995732307	.	.
H21844		6	0	73.11	0	0	10	20	5			0	0	0			0	1	0				2.302585125	2.995732307	1.609437943	.	.
H21844		12	0	73.11	0	0	10	20	5			0	0	0			0	1	0				2.302585125	2.995732307	1.609437943	.	.
H21844		13	0	73.11	0	0	320	320	20	320	40	1	1	0	1	1	0	1	0	1	1	1	5.768321037	5.768321037	2.995732307	5.768321037	3.68887949
H21844		1	0	73.11	0	0	20	40	10			0	1	0			0	1	0				2.995732307	3.68887949	2.302585125	.	.
H21844		0	0	73.11	0	0	5	5	5			0	0	0			0	1	0				1.609437943	1.609437943	1.609437943	.	.
H21858		13	0	77.3	1	1	80	160	160	160	80	1	1	1	1	1	0	1	0	0	0	0	4.382026672	5.075173855	5.075173855	5.075173855	4.382026672
H21858		1	0	77.3	1	1	160	640	160			1	1	1			0	1	0				5.075173855	6.46146822	5.075173855	.	.
H21858		6	0	77.3	1	1	80	160	160			1	1	1			0	1	0				4.382026672	5.075173855	5.075173855	.	.
H21858		0	0	77.3	1	1	80	20	160			1	0	1			0	1	0				4.382026672	2.995732307	5.075173855	.	.
H21858		12	0	77.3	1	1	80	160	160			1	1	1			0	1	0				4.382026672	5.075173855	5.075173855	.	.
H21862		1	0	74.7	0	1	5	1280	5			0	1	0			0	1	0				1.609437943	7.154615402	1.609437943	.	.
H21862		12	0	74.7	0	1	5	640	5			0	1	0			0	1	0				1.609437943	6.46146822	1.609437943	.	.
H21862		13	0	74.7	0	1	320	640	5	1280	5	1	1	0	1	0	0	1	0	1	0	0	5.768321037	6.46146822	1.609437943	7.154615402	1.609437943
H21862		6	0	74.7	0	1	5	1280	5			0	1	0			0	1	0				1.609437943	7.154615402	1.609437943	.	.
H21862		0	0	74.7	0	1	5	20	5			0	0	0			0	1	0				1.609437943	2.995732307	1.609437943	.	.
H21876		6	0	80.11	1	0	640	640	80			1	1	1			1	1	1				6.46146822	6.46146822	4.382026672	.	.
H21876		1	0	80.11	1	0	640	1280	320			1	1	1			1	1	1				6.46146822	7.154615402	5.768321037	.	.
H21876		12	0	80.11	1	0	160	640	80			1	1	1			1	1	1				5.075173855	6.46146822	4.382026672	.	.
H21876		13	0	80.11	1	0	320	640	80	640	1280	1	1	1	1	1	1	1	1	0	0	1	5.768321037	6.46146822	4.382026672	6.46146822	7.154615402
H21876		0	0	80.11	1	0	40	5	40			1	0	1			1	1	1				3.68887949	1.609437943	3.68887949	.	.
H21880		6	0	81.4	1	0	320	20	80			1	0	1			0	0	1				5.768321037	2.995732307	4.382026672	.	.
H21880		12	0	81.4	1	0	160	20	40			1	0	1			0	0	1				5.075173855	2.995732307	3.68887949	.	.
H21880		1	0	81.4	1	0	320	20	640			1	0	1			0	0	1				5.768321037	2.995732307	6.46146822	.	.
H21880		0	0	81.4	1	0	160	10	40			1	0	1			0	0	1				5.075173855	2.302585125	3.68887949	.	.
H21880		13	0	81.4	1	0	320	40	80	80	40	1	1	1	1	1	0	0	1	0	1	0	5.768321037	3.68887949	4.382026672	4.382026672	3.68887949
H21894		6	0	67	0	0	640	160	20			1	1	0			1	0	1				6.46146822	5.075173855	2.995732307	.	.
H21894		12	0	67	0	0	160	80	20			1	1	0			1	0	1				5.075173855	4.382026672	2.995732307	.	.
H21894		0	0	67	0	0	40	160	5			1	1	0			1	0	1				3.68887949	5.075173855	1.609437943	.	.
H21894		13	0	67	0	0	320	160	40	320	80	1	1	1	1	1	1	0	1	0	1	1	5.768321037	5.075173855	3.68887949	5.768321037	4.382026672
H21894		1	0	67	0	0	2560	160	40			1	1	1			1	0	1				7.847762585	5.075173855	3.68887949	.	.
H21901		1	0	75.11	1	0	2560	160	1280			1	1	1			1	1	1				7.847762585	5.075173855	7.154615402	.	.
H21901		12	0	75.11	1	0	80	40	160			1	1	1			1	1	1				4.382026672	3.68887949	5.075173855	.	.
H21901		0	0	75.11	1	0	5	5	5			0	0	0			1	1	1				1.609437943	1.609437943	1.609437943	.	.
H21901		13	0	75.11	1	0	320	80	320	160	80	1	1	1	1	1	1	1	1	1	1	0	5.768321037	4.382026672	5.768321037	5.075173855	4.382026672
H21901		6	0	75.11	1	0	320	40	160			1	1	1			1	1	1				5.768321037	3.68887949	5.075173855	.	.
H21915		6	0	74	0		10	10	5			0	0	0			1	0	0				2.302585125	2.302585125	1.609437943	.	.
H21915		13	0	74	0		320	160	40	320	40	1	1	1	1	1	1	0	0	1	1	1	5.768321037	5.075173855	3.68887949	5.768321037	3.68887949
H21915		12	0	74	0		10	10	5			0	0	0			1	0	0				2.302585125	2.302585125	1.609437943	.	.
H21915		0	0	74	0		5	5	5			0	0	0			1	0	0				1.609437943	1.609437943	1.609437943	.	.
H21915		1	0	74	0		80	10	20			1	0	0			1	0	0				4.382026672	2.302585125	2.995732307	.	.
H21929		0	1	71	0	0	5	5	40			0	0	1			1	1	1				1.609437943	1.609437943	3.68887949	.	.
H21929		13	1	71	0	0	160	1280	320	1280	320	1	1	1	1	1	1	1	1	0	0	0	5.075173855	7.154615402	5.768321037	7.154615402	5.768321037
H21929		1	1	71	0	0	320	2560	640			1	1	1			1	1	1				5.768321037	7.847762585	6.46146822	.	.
H21929		6	1	71	0	0	160	1280	160			1	1	1			1	1	1				5.075173855	7.154615402	5.075173855	.	.
H21929		12	1	71	0	0	80	1280	160			1	1	1			1	1	1				4.382026672	7.154615402	5.075173855	.	.
H21933		1	1	71.4	0	1	160	160	320			1	1	1			0	1	1				5.075173855	5.075173855	5.768321037	.	.
H21933		12	1	71.4	0	1	160	40	40			1	1	1			0	1	1				5.075173855	3.68887949	3.68887949	.	.
H21933		6	1	71.4	0	1	160	80	40			1	1	1			0	1	1				5.075173855	4.382026672	3.68887949	.	.
H21933		13	1	71.4	0	1	160	40	40	160	160	1	1	1	1	1	0	1	1	0	1	1	5.075173855	3.68887949	3.68887949	5.075173855	5.075173855
H21933		0	1	71.4	0	1	160	40	40			1	1	1			0	1	1				5.075173855	3.68887949	3.68887949	.	.
H21947		12	0	82.4	1	0	10	40	20			0	1	0			1	1	1				2.302585125	3.68887949	2.995732307	.	.
H21947		0	0	82.4	1	0	5	5	5			0	0	0			1	1	1				1.609437943	1.609437943	1.609437943	.	.
H21947		1	0	82.4	1	0	160	160	80			1	1	1			1	1	1				5.075173855	5.075173855	4.382026672	.	.
H21947		6	0	82.4	1	0	20	80	40			0	1	1			1	1	1				2.995732307	4.382026672	3.68887949	.	.
H21947		13	0	82.4	1	0	640	640	160	2560	320	1	1	1	1	1	1	1	1	1	1	1	6.46146822	6.46146822	5.075173855	7.847762585	5.768321037
H21951		6	1	67	0	1	40	160	40			1	1	1			0	0	1				3.68887949	5.075173855	3.68887949	.	.
H21951		0	1	67	0	1	20	80	40			0	1	1			0	0	1				2.995732307	4.382026672	3.68887949	.	.
H21951		13	1	67	0	1	160	160	40	320	40	1	1	1	1	1	0	0	1	1	0	0	5.075173855	5.075173855	3.68887949	5.768321037	3.68887949
H21951		12	1	67	0	1	20	160	40			0	1	1			0	0	1				2.995732307	5.075173855	3.68887949	.	.
H21951		1	1	67	0	1	40	160	160			1	1	1			0	0	1				3.68887949	5.075173855	5.075173855	.	.

## Sheet: Coding and instruction
Data coding and instruction
Variable	Definition	Coding
qid	Identification number
ari	Acute respiratory illness	0=no, 1=yes
month	time of blood draw	0=month0, 1=month1, 6= month6, 12=month 12, 13=month13
gender	gender	0=female, 1=male
ageCal	age (years)	Calculation fron birthdate
age2gr	age group	0= <75years, 1= 75years and older
prior_vac2gr	influenza vaccination in 2014	0=no, 1=yes
AH1_Cal	Influenza AH1 California HI titer	5=<1:10, 10=1:10, 20=1:20, 40=1:40, 80=1:80, 160=1:160, 320=1:320, 640=1:640, 1280=1:1280, 2560=1:2560, 5120=1:5120
AH3_Swit	Influenza AH3 Switzerland HI titer	5=<1:10, 10=1:10, 20=1:20, 40=1:40, 80=1:80, 160=1:160, 320=1:320, 640=1:640, 1280=1:1280, 2560=1:2560, 5120=1:5120
B_Phu	Influenza B Phuket HI titer	5=<1:10, 10=1:10, 20=1:20, 40=1:40, 80=1:80, 160=1:160, 320=1:320, 640=1:640, 1280=1:1280, 2560=1:2560, 5120=1:5120
AH3_Hon	Influenza AH3 Hongkong HI titer	5=<1:10, 10=1:10, 20=1:20, 40=1:40, 80=1:80, 160=1:160, 320=1:320, 640=1:640, 1280=1:1280, 2560=1:2560, 5120=1:5120
B_Bri	Influenza B Brisbane HI titer	5=<1:10, 10=1:10, 20=1:20, 40=1:40, 80=1:80, 160=1:160, 320=1:320, 640=1:640, 1280=1:1280, 2560=1:2560, 5120=1:5120
AH1_Cal_seropro	Seroprotection of AH1 California	0=no, 1=yes
AH3_Swit_seropro	Seroprotection of AH3 Switzerland	0=no, 1=yes
B_Phu_seropro	Seroprotection of B Phuket	0=no, 1=yes
AH3_Hon_seropro	Seroprotection of AH3 Hongkong	0=no, 1=yes
B_Bri_seropro	Seroprotection of B Brisbane	0=no, 1=yes
AH1_serocon_mo1	Seroconversion of AH1 at month 1	0=no, 1=yes
AH3_serocon_mo1	Seroconversion of AH3 at month 1	0=no, 1=yes
B_serocon_mo1	Seroconversion of B at month 1	0=no, 1=yes
AH1_serocon_mo13	Seroconversion of AH1 at month 13	0=no, 1=yes
AH3_serocon_mo13	Seroconversion of AH3 at month 13	0=no, 1=yes
B_serocon_mo13	Seroconversion of B at month 13	0=no, 1=yes
logAH1_Cal	Log trasform titer of Influenza AH1 California	As value
logAH3_Swit	Log trasform titer of Influenza AH3 Switzerland	As value
logB_Phu	Log trasform titer of Influenza B Phuket	As value
logAH3_Hon	Log trasform titer of Influenza AH3 Hongkong	As value
logB_Bri	Log trasform titer of Influenza B Brisbane	As value
